# Supplementary material for: Exploring a Region on Chromosome 8p23.1 Displaying Positive Selection Signals in Brazilian Admixed Populations: Additional Insights Into Predisposition to Obesity and Related Disorders
Source: Front Genet. 2021 Mar 25;12:636542. doi: 10.3389/fgene.2021.636542 (PMC8027303; doi:10.3389/fgene.2021.636542)
Supplement: Supplementary file 1 [file Data_Sheet_1.xlsx]

## Sheet: Sheet1
Supplementary Data 1. List of variants identified on ch 8p23.1
CHR	POS	REF	ALT	GENE	VARIANT_FUNCTION	gnomAD_AF_ALL	gnomAD_AF_AFR	gnomAD_AF_SAS	gnomAD_AF_AMR	gnomAD_AF_EAS	gnomAD_AF_NFE	gnomAD_AF_FIN	1KGP_AF_ALL	1KGP_AF_EUR	1KGP_AF_AFR	1KGP_AF_AMR	2KGP_AF_EAS	1KGP_AF_SAS	Brazil_AF	Campinas_AF	Barretos_AF	RibeiraoPreto_AF	BeloHorizonte_AF	SaoPaulo_AF	BIPMed_AF	ABraOM_AF
8	8092025	G	A	FAM86B3P	ncRNA_exonic	0	0	0	0	0	0	0	0.480631	0.4414	0.177	0.6153	0.8155	0.4908	0.116667	0	0.45	0	0.366667	0	0	0
8	8092063	T	A	FAM86B3P	ncRNA_exonic	0	0	0	0	0	0	0	0	0	0	0	0	0	0.000365363	0	0	0	0	0	0	0.00255754
8	8092118	G	A	FAM86B3P	ncRNA_intronic	0	0	0	0	0	0	0	0	0	0	0	0	0	0.000173793	0	0	0	0	0	0	0.00121655
8	8092174	A	G	FAM86B3P	ncRNA_intronic	0	0	0	0	0	0	0	0.43111	0.4294	0.0537	0.5836	0.8145	0.4397	0.0694444	0.486111	0	0	0	0	0	0
8	8092189	A	G	FAM86B3P	ncRNA_intronic	0	0	0	0	0	0	0	0	0	0	0	0	0	0.000378931	0	0	0	0	0	0	0.00265252
8	8092209	G	A	FAM86B3P	ncRNA_intronic	0	0	0	0	0	0	0	0	0	0	0	0	0	0.000204081	0	0	0	0	0	0	0.00142857
8	8092305	G	T	FAM86B3P	ncRNA_intronic	0	0	0	0	0	0	0	0	0	0	0	0	0	0.000726393	0	0	0	0	0	0	0.00508475
8	8092405	A	C	FAM86B3P	ncRNA_intronic	0	0	0	0	0	0	0	0.644569	0.4801	0.646	0.6671	0.8482	0.5859	0.065934	0.461538	0	0	0	0	0	0
8	8092756	G	T	FAM86B3P	ncRNA_intronic	0	0	0	0	0	0	0	0	0	0	0	0	0	0.0119048	0	0.0833333	0	0	0	0	0
8	8092934	T	C	FAM86B3P	ncRNA_intronic	0	0	0	0	0	0	0	0	0	0	0	0	0	0.0142857	0	0.1	0	0	0	0	0
8	8093067	G	T	FAM86B3P	ncRNA_intronic	0	0	0	0	0	0	0	0.000599042	0	0	0	0.003	0	0.000326904	0	0	0	0	0	0	0.00228833
8	8093084	C	T	FAM86B3P	ncRNA_intronic	0	0	0	0	0	0	0	0	0	0	0	0	0	0.0004995	0	0	0	0	0	0	0.0034965
8	8093178	C	T	FAM86B3P	ncRNA_intronic	0	0	0	0	0	0	0	0	0	0	0	0	0	0.000465333	0	0	0	0	0	0	0.00325733
8	8093253	T	C	FAM86B3P	ncRNA_intronic	0	0	0	0	0	0	0	0	0	0	0	0	0	0.0026455	0	0.0185185	0	0	0	0	0
8	8093254	G	A	FAM86B3P	ncRNA_intronic	0	0	0	0	0	0	0	0	0	0	0	0	0	0.0026455	0	0.0185185	0	0	0	0	0
8	8093314	C	T	FAM86B3P	ncRNA_intronic	0	0	0	0	0	0	0	0.0233626	0.0239	0.0446	0.0086	0.006	0.0225	0.00238096	0	0.0166667	0	0	0	0	0
8	8093321	G	A	FAM86B3P	ncRNA_intronic	0	0	0	0	0	0	0	0.00938498	0	0.034	0.0014	0	0.001	0.00238096	0	0	0	0.0166667	0	0	0
8	8093343	G	T	FAM86B3P	ncRNA_exonic	0	0	0	0	0	0	0	0.000199681	0	0	0	0	0.001	0.000234191	0	0	0	0	0	0	0.00163934
8	8093352	G	A	FAM86B3P	ncRNA_exonic	0	0	0	0	0	0	0	0.0117812	0.001	0.0401	0.0029	0.001	0.002	0.00476191	0	0.0166667	0	0.0166667	0	0	0
8	8093397	G	A	FAM86B3P	ncRNA_exonic	0	0	0	0	0	0	0	0.00539137	0.001	0	0	0.0179	0.0082	0.000199521	0	0	0	0	0	0	0.00139665
8	8093440	G	A	FAM86B3P	ncRNA_exonic	0	0	0	0	0	0	0	0	0	0	0	0	0	0.000351864	0	0	0	0	0	0	0.00246305
8	8093511	A	G	FAM86B3P	ncRNA_intronic	0	0	0	0	0	0	0	0.465455	0.4314	0.177	0.5951	0.8135	0.4397	0.116667	0	0.45	0	0.366667	0	0	0
8	8093521	A	T	FAM86B3P	ncRNA_intronic	0	0	0	0	0	0	0	0.0696885	0.0229	0.1362	0.0389	0.0089	0.1125	0.0095238	0	0.0333333	0	0.0333333	0	0	0
8	8093533	G	A	FAM86B3P	ncRNA_intronic	0	0	0	0	0	0	0	0.00319489	0.008	0.0008	0.0043	0.002	0.002	0.00238096	0	0.0166667	0	0	0	0	0
8	8093578	T	C	FAM86B3P	ncRNA_exonic	0	0	0	0	0	0	0	0.668131	0.4871	0.6604	0.6715	0.9196	0.6033	0.140476	0	0.5	0	0.483333	0	0	0
8	8093592	G	T	FAM86B3P	ncRNA_exonic	0	0	0	0	0	0	0	0.465455	0.4314	0.177	0.5951	0.8135	0.4397	0.116667	0	0.45	0	0.366667	0	0	0
8	8093594	C	T	FAM86B3P	ncRNA_exonic	0	0	0	0	0	0	0	0.0225639	0.0239	0.0416	0.0086	0.006	0.0225	0.00238096	0	0.0166667	0	0	0	0	0
8	8093695	C	A	FAM86B3P	ncRNA_exonic	0	0	0	0	0	0	0	0	0	0	0	0	0	0.000504796	0	0	0	0	0	0	0.00353357
8	8093860	C	A	FAM86B3P	ncRNA_intronic	0	0	0	0	0	0	0	0.0225639	0.0239	0.0416	0.0086	0.006	0.0225	0.00238096	0	0.0166667	0	0	0	0	0
8	8093879	C	G	FAM86B3P	ncRNA_intronic	0	0	0	0	0	0	0	0.00119808	0.004	0	0.0029	0	0	0.00238096	0	0.0166667	0	0	0	0	0
8	8093903	T	A	FAM86B3P	ncRNA_intronic	0	0	0	0	0	0	0	0.0383387	0	0.1384	0.013	0	0	0.0047619	0	0	0	0.0333333	0	0	0
8	8093932	G	A	FAM86B3P	ncRNA_intronic	0	0	0	0	0	0	0	0.000399361	0	0.0015	0	0	0	0.00238096	0	0	0	0.0166667	0	0	0
8	8093967	A	C	FAM86B3P	ncRNA_intronic	0	0	0	0	0	0	0	0.466454	0.4314	0.177	0.6023	0.8135	0.4397	0.113445	0.529412	0	0	0	0.264706	0	0
8	8094114	C	A	FAM86B3P	ncRNA_intronic	0	0	0	0	0	0	0	0.466653	0.4304	0.177	0.5951	0.8135	0.4468	0.0833333	0.583333	0	0	0	0	0	0
8	8094116	G	C	FAM86B3P	ncRNA_intronic	0	0	0	0	0	0	0	0.671925	0.4881	0.6687	0.67	0.9196	0.6115	0.0408163	0	0	0	0	0.285714	0	0
8	8094540	A	C	FAM86B3P	ncRNA_intronic	0	0	0	0	0	0	0	0.0135783	0.0318	0.0015	0.0101	0	0.0276	0.0114286	0	0.04	0	0.04	0	0	0
8	8094555	T	C	FAM86B3P	ncRNA_intronic	0	0	0	0	0	0	0	0.669728	0.4881	0.6604	0.67	0.9196	0.6115	0.13961	0.5	0.477273	0	0	0	0	0
8	8094578	T	C	FAM86B3P	ncRNA_intronic	0	0	0	0	0	0	0	0	0	0	0	0	0	0.00021645	0	0	0	0	0	0	0.00151515
8	8094672	T	C	FAM86B3P	ncRNA_exonic	0	0	0	0	0	0	0	0.141573	0.3867	0.0363	0.2349	0.001	0.1104	0.0281386	0.19697	0	0	0	0	0	0
8	8094699	G	T	FAM86B3P	ncRNA_exonic	0	0	0	0	0	0	0	0.00319489	0	0.0121	0	0	0	0.00238096	0	0.0166667	0	0	0	0	0
8	8094713	C	T	FAM86B3P	ncRNA_exonic	0	0	0	0	0	0	0	0.000199681	0.001	0	0	0	0	0.00238096	0	0	0	0.0166667	0	0	0
8	8094726	G	A	FAM86B3P	ncRNA_exonic	0	0	0	0	0	0	0	0.43111	0.4304	0.0499	0.5836	0.8125	0.4458	0.0976191	0	0.366667	0	0.316667	0	0	0
8	8094743	G	A	FAM86B3P	ncRNA_exonic	0	0	0	0	0	0	0	0.00259585	0.001	0.0068	0	0.003	0	0.00105932	0	0	0	0	0	0	0.00741525
8	8094763	T	C	FAM86B3P	ncRNA_exonic	0	0	0	0	0	0	0	0.476038	0.4314	0.211	0.5951	0.8135	0.4479	0.114286	0	0.466667	0	0.333333	0	0	0
8	8094783	TCA	T	FAM86B3P	upstream_gene_variant	0	0	0	0	0	0	0	0	0	0	0	0	0	0.00238096	0	0	0	0.0166667	0	0	0
8	8094812	C	A	FAM86B3P	ncRNA_intronic	0	0	0	0	0	0	0	0	0	0	0	0	0	0.00238096	0	0.0166667	0	0	0	0	0
8	8094821	C	A	FAM86B3P	ncRNA_intronic	0	0	0	0	0	0	0	0	0	0	0	0	0	0.000131787	0	0	0	0	0	0	0.000922509
8	8094825	T	C	FAM86B3P	ncRNA_intronic	0	0	0	0	0	0	0	0.671725	0.4881	0.6679	0.67	0.9196	0.6115	0.135714	0	0.483333	0	0.466667	0	0	0
8	8094853	C	T	FAM86B3P	ncRNA_intronic	0	0	0	0	0	0	0	0.000399361	0	0.0015	0	0	0	0.00027315	0	0	0	0	0	0	0.00191205
8	8094870	G	A	FAM86B3P	ncRNA_intronic	0	0	0	0	0	0	0	0.536142	0.4543	0.3124	0.634	0.8214	0.5593	0.0615763	0.431034	0	0	0	0	0	0
8	8094889	C	A	FAM86B3P	ncRNA_intronic	0	0	0	0	0	0	0	0	0	0	0	0	0	0.000141443	0	0	0	0	0	0	0.000990099
8	8094913	C	A	FAM86B3P	ncRNA_intronic	0	0	0	0	0	0	0	0	0	0	0	0	0	0.000141163	0	0	0	0	0	0	0.000988142
8	8094940	T	A	FAM86B3P	ncRNA_intronic	0	0	0	0	0	0	0	0	0	0	0	0	0	0.00255101	0.0178571	0	0	0	0	0	0
8	8094956	G	A	FAM86B3P	ncRNA_intronic	0	0	0	0	0	0	0	0.0519169	0.0239	0.1475	0.0187	0.006	0.0225	0.00285714	0	0.02	0	0	0	0	0
8	8094961	A	G	FAM86B3P	ncRNA_intronic	0	0	0	0	0	0	0	0.464257	0.4254	0.1762	0.5865	0.8125	0.4479	0.113636	0.5	0	0	0.295455	0	0	0
8	8094986	G	T	FAM86B3P	ncRNA_intronic	0	0	0	0	0	0	0	0	0	0	0	0	0	0.000315359	0	0	0	0	0	0	0.00220751
8	8094989	G	T	FAM86B3P	ncRNA_intronic	0	0	0	0	0	0	0	0	0	0	0	0	0	0.000159084	0	0	0	0	0	0	0.00111359
8	8095009	G	A	FAM86B3P	ncRNA_intronic	0	0	0	0	0	0	0	0.429513	0.4294	0.0499	0.5836	0.8125	0.4387	0.068323	0.478261	0	0	0	0	0	0
8	8095129	G	C	FAM86B3P	ncRNA_intronic	0	0	0	0	0	0	0	0.671326	0.4871	0.6672	0.67	0.9196	0.6115	0.0892857	0	0	0.375	0	0.25	0	0
8	8095314	C	A	FAM86B3P	ncRNA_intronic	0	0	0	0	0	0	0	0	0	0	0	0	0	0.0119048	0	0	0.0833333	0	0	0	0
8	8095502	C	G	FAM86B3P	ncRNA_intronic	0	0	0	0	0	0	0	0	0	0	0	0	0	0.0064935	0	0.0454545	0	0	0	0	0
8	8095557	C	A	FAM86B3P	ncRNA_intronic	0	0	0	0	0	0	0	0	0	0	0	0	0	0.00016728	0	0	0	0	0	0	0.00117096
8	8095691	G	A	FAM86B3P	ncRNA_intronic	0	0	0	0	0	0	0	0	0	0	0	0	0	0.000178571	0	0	0	0	0	0	0.00125
8	8095748	T	G	FAM86B3P	ncRNA_intronic	0	0	0	0	0	0	0	0	0	0	0	0	0	0.0058515	0	0	0	0	0	0	0.0409605
8	8095808	C	T	FAM86B3P	ncRNA_intronic	0	0	0	0	0	0	0	0.386382	0.3986	0.0477	0.5202	0.7163	0.3967	0.0168067	0.117647	0	0	0	0	0	0
8	8095834	A	AAGAGC	FAM86B3P	ncRNA_exonic	0	0	0	0	0	0	0	0.348842	0.3668	0.0688	0.4683	0.621	0.3436	0.00892857	0.0625	0	0	0	0	0	0
8	8095880	C	T	FAM86B3P	ncRNA_exonic	0	0	0	0	0	0	0	0	0	0	0	0	0	0.00396826	0.0277778	0	0	0	0	0	0
8	8095901	C	G	FAM86B3P	ncRNA_exonic	0	0	0	0	0	0	0	0	0	0	0	0	0	0.0178571	0	0	0.125	0	0	0	0
8	8095922	G	A	FAM86B3P	ncRNA_exonic	0	0	0	0	0	0	0	0	0	0	0	0	0	0.00021645	0	0	0	0	0	0	0.00151515
8	8095956	C	T	FAM86B3P	ncRNA_exonic	0	0	0	0	0	0	0	0	0	0	0	0	0	0.00285714	0	0.02	0	0	0	0	0
8	8095963	G	A	FAM86B3P	ncRNA_exonic	0	0	0	0	0	0	0	0	0	0	0	0	0	0.000617539	0	0	0	0	0	0	0.00432277
8	8095966	C	T	FAM86B3P	ncRNA_exonic	0	0	0	0	0	0	0	0	0	0	0	0	0	0.00297619	0	0.0208333	0	0	0	0	0
8	8096004	G	A	FAM86B3P	ncRNA_exonic	0	0	0	0	0	0	0	0.442891	0.4364	0.1127	0.5807	0.7867	0.4438	0.031746	0.222222	0	0	0	0	0	0
8	8096029	A	C	FAM86B3P	ncRNA_exonic	0	0	0	0	0	0	0	0	0	0	0	0	0	0.00206224	0	0	0	0	0	0	0.0144357
8	8096032	G	A	FAM86B3P	ncRNA_exonic	0	0	0	0	0	0	0	0	0	0	0	0	0	0.00224971	0	0	0	0	0	0	0.015748
8	8096062	C	A	FAM86B3P	ncRNA_exonic	0	0	0	0	0	0	0	0	0	0	0	0	0	0.0075188	0.0526316	0	0	0	0	0	0
8	8096064	G	A	FAM86B3P	ncRNA_exonic	0	0	0	0	0	0	0	0	0	0	0	0	0	0.00251889	0	0	0	0	0	0	0.0176322
8	8096074	T	C	FAM86B3P	ncRNA_exonic	0	0	0	0	0	0	0	0	0	0	0	0	0	0.00596746	0	0	0	0	0	0	0.0417722
8	8096349	C	T	FAM86B3P	ncRNA_exonic	0	0	0	0	0	0	0	0.0109824	0	0.0416	0	0	0	0.00793651	0	0.0555556	0	0	0	0	0
8	8096385	C	T	FAM86B3P	ncRNA_exonic	0	0	0	0	0	0	0	0.000199681	0	0.0008	0	0	0	0.000473037	0	0	0	0	0	0	0.00331126
8	8096424	A	T	FAM86B3P	ncRNA_exonic	0	0	0	0	0	0	0	0	0	0	0	0	0	0.000277933	0	0	0	0	0	0	0.00194553
8	8096430	G	C	FAM86B3P	ncRNA_exonic	0	0	0	0	0	0	0	0	0	0	0	0	0	0.000571429	0	0	0	0	0	0	0.004
8	8096488	G	A	FAM86B3P	ncRNA_intronic	0	0	0	0	0	0	0	0	0	0	0	0	0	0.000362581	0	0	0	0	0	0	0.00253807
8	8096494	T	C	FAM86B3P	ncRNA_intronic	0	0	0	0	0	0	0	0	0	0	0	0	0	0.000793651	0	0	0	0	0	0	0.00555556
8	8096552	C	T	FAM86B3P	ncRNA_intronic	0	0	0	0	0	0	0	0.000599042	0.001	0	0.0029	0	0	0.000454959	0	0	0	0	0	0	0.00318471
8	8096729	C	CA	FAM86B3P	intron_variant,non_coding_transcript_variant	0	0	0	0	0	0	0	0.353235	0.341	0.2428	0.4049	0.498	0.3292	0.0541871	0	0	0	0	0	0	0.37931
8	8096921	G	A	FAM86B3P	ncRNA_intronic	0	0	0	0	0	0	0	0.000199681	0	0.0008	0	0	0	0.000347584	0	0	0	0	0	0	0.00243309
8	8096924	G	T	FAM86B3P	ncRNA_intronic	0	0	0	0	0	0	0	0	0	0	0	0	0	0.000169664	0	0	0	0	0	0	0.00118765
8	8096958	G	A	FAM86B3P	ncRNA_intronic	0	0	0	0	0	0	0	0.00119808	0.006	0	0	0	0	0.003861	0.027027	0	0	0	0	0	0
8	8096973	T	C	FAM86B3P	ncRNA_intronic	0	0	0	0	0	0	0	0	0	0	0	0	0	0.00014881	0	0	0	0	0	0	0.00104167
8	8096979	C	A	FAM86B3P	ncRNA_intronic	0	0	0	0	0	0	0	0	0	0	0	0	0	0.00238096	0	0.0166667	0	0	0	0	0
8	8096983	C	A	FAM86B3P	ncRNA_intronic	0	0	0	0	0	0	0	0	0	0	0	0	0	0.00014758	0	0	0	0	0	0	0.00103306
8	8097041	G	T	FAM86B3P	ncRNA_intronic	0	0	0	0	0	0	0	0	0	0	0	0	0	0.000327654	0	0	0	0	0	0	0.00229358
8	8097122	AT	A	ALG1L13P	intronic	0	0	0	0	0	0	0	0	0	0	0	0	0	0.047087	0	0	0	0	0	0	0.329609
8	8097217	A	G	FAM86B3P	ncRNA_exonic	0	0	0	0	0	0	0	0.463658	0.4334	0.1641	0.5937	0.8125	0.4479	0.0357143	0	0.25	0	0	0	0	0
8	8097489	G	T	FAM86B3P	ncRNA_exonic	0	0	0	0	0	0	0	0	0	0	0	0	0	0.000684619	0	0	0	0	0	0	0.00479233
8	8097606	A	G	FAM86B3P	ncRNA_intronic	0	0	0	0	0	0	0	0.0261581	0.0755	0.0045	0.0288	0	0.0297	0.010989	0.0769231	0	0	0	0	0	0
8	8097638	G	C	FAM86B3P	ncRNA_intronic	0	0	0	0	0	0	0	0.000199681	0.001	0	0	0	0	0.000336134	0	0	0	0	0	0	0.00235294
8	8097667	C	G	FAM86B3P	ncRNA_intronic	0	0	0	0	0	0	0	0	0	0	0	0	0	0.000173793	0	0	0	0	0	0	0.00121655
8	8097687	C	T	FAM86B3P	ncRNA_intronic	0	0	0	0	0	0	0	0.0129792	0	0.0461	0.0058	0	0	0.0026455	0.0185185	0	0	0	0	0	0
8	8097745	G	A	FAM86B3P	ncRNA_intronic	0	0	0	0	0	0	0	0	0	0	0	0	0	0.0011839	0	0	0	0	0	0	0.00828729
8	8097814	T	G	FAM86B3P	ncRNA_intronic	0	0	0	0	0	0	0	0	0	0	0	0	0	0.00021322	0	0	0	0	0	0	0.00149254
8	8097849	C	T	FAM86B3P	ncRNA_intronic	0	0	0	0	0	0	0	0.430711	0.4294	0.0499	0.5836	0.8105	0.4468	0.107143	0	0.416667	0	0.333333	0	0	0
8	8097884	T	C	FAM86B3P	ncRNA_intronic	0	0	0	0	0	0	0	0	0	0	0	0	0	0.00238096	0	0	0	0.0166667	0	0	0
8	8098038	T	C	FAM86B3P	ncRNA_intronic	0	0	0	0	0	0	0	0.546725	0.4543	0.3351	0.6282	0.8383	0.5695	0.123809	0	0.483333	0	0.383333	0	0	0
8	8098079	A	G	FAM86B3P	ncRNA_intronic	0	0	0	0	0	0	0	0.430511	0.4294	0.0514	0.5793	0.8105	0.4468	0.107143	0	0.416667	0	0.333333	0	0	0
8	8098097	G	A	FAM86B3P	ncRNA_intronic	0	0	0	0	0	0	0	0.000998403	0.005	0	0	0	0	0.00476191	0	0.0166667	0	0.0166667	0	0	0
8	8098114	G	T	FAM86B3P	ncRNA_intronic	0	0	0	0	0	0	0	0.000998403	0.004	0	0.0014	0	0	0.0047619	0	0	0	0.0333333	0	0	0
8	8098169	A	G	FAM86B3P	ncRNA_intronic	0	0	0	0	0	0	0	0.892971	0.8887	0.9531	0.9251	0.9395	0.7454	0.264286	0	0.95	0	0.9	0	0	0
8	8098252	G	C	FAM86B3P	ncRNA_intronic	0.0119	0.0038	0.0135	0.0085	0.0619	0.0064	0.0032	0.0227636	0.0089	0.0045	0.0043	0.0744	0.0215	0.00238096	0	0	0	0.0166667	0	0	0
8	8098261	G	A	FAM86B3P	ncRNA_intronic	6.936e-06	0	0	4.145e-05	0	0	0	0	0	0	0	0	0	0.00238096	0	0.0166667	0	0	0	0	0
8	8098432	C	T	FAM86B3P	ncRNA_intronic	0.0023	0.0391	4.446e-05	0.0017	0	0.0002	0	0.0115815	0	0.0439	0	0	0	0.00238096	0	0.0166667	0	0	0	0	0
8	8098500	G	C	FAM86B3P	ncRNA_intronic	0.0005	0.0053	0	0.0009	0	9.405e-05	0	0.00199681	0.001	0.0061	0.0014	0	0	0.0047619	0	0.0333333	0	0	0	0	0
8	8098577	G	A	FAM86B3P	ncRNA_intronic	0.4955	0.0911	0.4514	0.6944	0.7997	0.4361	0.5757	0.426518	0.4245	0.0484	0.5692	0.8075	0.4458	0.0565476	0.395833	0	0	0	0	0	0
8	8099034	A	G	FAM86B3P	ncRNA_intronic	0	0	0	0	0	0	0	0.00259585	0.006	0	0.0072	0	0.002	0.00595239	0	0.0416667	0	0	0	0	0
8	8099421	G	T	FAM86B3P	ncRNA_intronic	0	0	0	0	0	0	0	0	0	0	0	0	0	0.0714286	0	0	0.5	0	0	0	0
8	8100294	C	T	FAM86B3P	ncRNA_intronic	0	0	0	0	0	0	0	0	0	0	0	0	0	0.0238096	0	0.166667	0	0	0	0	0
8	8100627	G	A	FAM86B3P	ncRNA_intronic	0	0	0	0	0	0	0	0.196286	0.0497	0.5651	0.0807	0.0149	0.1176	0.0408163	0	0.142857	0	0.142857	0	0	0
8	8101350	C	G	FAM86B3P	ncRNA_intronic	0	0	0	0	0	0	0	0	0	0	0	0	0	0.001287	0	0	0	0	0	0	0.00900901
8	8101502	C	A	FAM86B3P	ncRNA_intronic	0	0	0	0	0	0	0	0	0	0	0	0	0	0.0178571	0	0.125	0	0	0	0	0
8	8101641	T	C	FAM86B3P	ncRNA_exonic	0	0	0	0	0	0	0	0.213658	0.0398	0.5734	0.0749	0.0863	0.136	0.0238096	0.166667	0	0	0	0	0	0
8	8101650	C	A	FAM86B3P	ncRNA_exonic	0	0	0	0	0	0	0	0	0	0	0	0	0	0.000412881	0	0	0	0	0	0	0.00289017
8	8101731	A	G	FAM86B3P	ncRNA_exonic	0	0	0	0	0	0	0	0	0	0	0	0	0	0.0178571	0.125	0	0	0	0	0	0
8	8101992	C	A	FAM86B3P	ncRNA_intronic	0	0	0	0	0	0	0	0	0	0	0	0	0	0.000865801	0	0	0	0	0	0	0.00606061
8	8102129	C	T	FAM86B3P	ncRNA_exonic	0	0	0	0	0	0	0	0	0	0	0	0	0	0.000714286	0	0	0	0	0	0	0.005
8	8102154	C	A	FAM86B3P	ncRNA_exonic	0	0	0	0	0	0	0	0	0	0	0	0	0	0.0037594	0	0	0.0263158	0	0	0	0
8	8102183	G	A	FAM86B3P	ncRNA_exonic	0	0	0	0	0	0	0	0.0109824	0	0.0416	0	0	0	0.00510204	0	0.0357143	0	0	0	0	0
8	8102320	G	T	FAM86B3P	ncRNA_exonic	0	0	0	0	0	0	0	0	0	0	0	0	0	0.0119048	0.0833333	0	0	0	0	0	0
8	8102438	A	C	FAM86B3P	downstream	0	0	0	0	0	0	0	0.999002	1	0.9962	1	1	1	0.285714	1	0	0	0	1	0	0
8	8102569	A	T	FAM86B3P	downstream	0	0	0	0	0	0	0	0.0211661	0.001	0.0756	0.0072	0	0	0.0058309	0	0	0	0	0	0	0.0408163
8	8102918	A	G	FAM86B3P	downstream	0	0	0	0	0	0	0	0	0	0	0	0	0	0.0357143	0.25	0	0	0	0	0	0
8	8103039	C	T	FAM86B3P	downstream	0	0	0	0	0	0	0	0	0	0	0	0	0	0.0285714	0	0	0.2	0	0	0	0
8	8103193	C	T	FAM86B3P	downstream	0	0	0	0	0	0	0	0.0583067	0.0219	0.0983	0.0375	0.0079	0.1084	0.0204081	0	0	0	0.142857	0	0	0
8	8103473	A	G	FAM86B3P;PRAG1	intergenic	0	0	0	0	0	0	0	0.00339457	0.0129	0	0.0029	0	0.002	0.00714286	0	0.05	0	0	0	0	0
8	8103782	C	T	FAM86B3P;PRAG1	intergenic	0	0	0	0	0	0	0	0.227436	0.3847	0.3238	0.255	0.0188	0.1309	0.0285714	0	0	0.2	0	0	0	0
8	8104600	C	A	FAM86B3P;PRAG1	intergenic	0	0	0	0	0	0	0	0	0	0	0	0	0	0.0178571	0	0.125	0	0	0	0	0
8	8104744	C	G	FAM86B3P;PRAG1	intergenic	0	0	0	0	0	0	0	0.421326	0.4235	0.0393	0.5677	0.8046	0.4366	0.0928571	0	0.2	0	0.45	0	0	0
8	8104918	G	C	FAM86B3P;PRAG1	intergenic	0	0	0	0	0	0	0	0.999002	1	0.9962	1	1	1	0.25	0	1	0	0	0	0.75	0
8	8105359	T	G	FAM86B3P;PRAG1	intergenic	0	0	0	0	0	0	0	0.256789	0.3946	0.3434	0.2594	0.0962	0.1616	0.238095	0	0.666667	0	1	0	0	0
8	8106039	G	T	FAM86B3P;PRAG1	intergenic	0	0	0	0	0	0	0	0	0	0	0	0	0	0.0285714	0	0.2	0	0	0	0	0
8	8106324	T	A	FAM86B3P;PRAG1	intergenic	0	0	0	0	0	0	0	0.0183706	0	0.0023	0.1023	0.0169	0.001	0.047619	0	0	0	0.333333	0	0	0
8	8106406	G	T	FAM86B3P;PRAG1	intergenic	0	0	0	0	0	0	0	0.158546	0.3767	0.115	0.2378	0.001	0.0992	0.0571429	0	0.4	0	0	0	0	0
8	8106508	C	T	FAM86B3P;PRAG1	intergenic	0	0	0	0	0	0	0	0.495607	0.4374	0.2201	0.6052	0.8522	0.4826	0.107143	0.5	0	0	0.25	0	0	0
8	8107046	G	C	FAM86B3P;PRAG1	intergenic	0	0	0	0	0	0	0	0.00139776	0.007	0	0	0	0	0.047619	0	0.333333	0	0	0	0	0
8	8107292	A	T	FAM86B3P;PRAG1	intergenic	0	0	0	0	0	0	0	0	0	0	0	0	0	0.0064935	0	0.0454545	0	0	0	0	0
8	8107451	G	C	FAM86B3P;PRAG1	intergenic	0	0	0	0	0	0	0	0	0	0	0	0	0	0.0238096	0	0	0.166667	0	0	0	0
8	8107554	C	CA	FAM86B3P;PRAG1	intergenic	0	0	0	0	0	0	0	0	0	0	0	0	0	0.0102041	0	0	0	0.0714286	0	0	0
8	8107735	A	G	FAM86B3P;PRAG1	intergenic	0	0	0	0	0	0	0	0	0	0	0	0	0	0.0178571	0	0.125	0	0	0	0	0
8	8108443	C	T	FAM86B3P;PRAG1	intergenic	0	0	0	0	0	0	0	0	0	0	0	0	0	0.0142857	0.1	0	0	0	0	0	0
8	8109936	A	G	FAM86B3P;PRAG1	intergenic	0	0	0	0	0	0	0	0.692093	0.498	0.6936	0.6816	0.9405	0.6411	0.285714	1	0	1	0	0	0	0
8	8110110	A	G	FAM86B3P;PRAG1	intergenic	0	0	0	0	0	0	0	0	0	0	0	0	0	0.012987	0	0.0909091	0	0	0	0	0
8	8110162	C	T	FAM86B3P;PRAG1	intergenic	0	0	0	0	0	0	0	0	0	0	0	0	0	0.015873	0	0.111111	0	0	0	0	0
8	8111011	C	A	FAM86B3P;PRAG1	intergenic	0	0	0	0	0	0	0	0	0	0	0	0	0	0.0204081	0	0.142857	0	0	0	0	0
8	8111115	T	C	FAM86B3P;PRAG1	intergenic	0	0	0	0	0	0	0	0	0	0	0	0	0	0.015873	0	0.111111	0	0	0	0	0
8	8112071	G	T	FAM86B3P;PRAG1	intergenic	0	0	0	0	0	0	0	0	0	0	0	0	0	0.047619	0.333333	0	0	0	0	0	0
8	8112299	T	A	FAM86B3P;PRAG1	intergenic	0	0	0	0	0	0	0	0.369808	0.172	0.593	0.2666	0.3879	0.3262	0.0285714	0.2	0	0	0	0	0	0
8	8112647	T	C	FAM86B3P;PRAG1	intergenic	0	0	0	0	0	0	0	0.399561	0.1819	0.6074	0.2882	0.4623	0.3569	0.047619	0.333333	0	0	0	0	0	0
8	8112650	C	A	FAM86B3P;PRAG1	intergenic	0	0	0	0	0	0	0	0.26258	0.3052	0.028	0.3718	0.4563	0.2587	0.0571429	0	0.4	0	0	0	0	0
8	8113351	T	A	FAM86B3P;PRAG1	intergenic	0	0	0	0	0	0	0	0.871006	0.8757	0.8949	0.9164	0.9395	0.7311	0.428571	1	1	0	0.5	0.5	0	0
8	8114141	A	T	FAM86B3P;PRAG1	intergenic	0	0	0	0	0	0	0	0.688698	0.495	0.6929	0.6758	0.9365	0.636	0.107143	0	0	0	0.75	0	0	0
8	8114543	A	G	FAM86B3P;PRAG1	intergenic	0	0	0	0	0	0	0	0.686701	0.4901	0.6989	0.6715	0.9375	0.6247	0.178571	0	0.625	0	0.625	0	0	0
8	8114647	T	C	FAM86B3P;PRAG1	intergenic	0	0	0	0	0	0	0	0	0	0	0	0	0	0.0142857	0	0.1	0	0	0	0	0
8	8115266	C	G	FAM86B3P;PRAG1	intergenic	0	0	0	0	0	0	0	0.179313	0.1203	0.034	0.1931	0.378	0.2219	0.0714286	0	0	0.5	0	0	0	0
8	8115304	A	G	FAM86B3P;PRAG1	intergenic	0	0	0	0	0	0	0	0.687101	0.4901	0.6989	0.6715	0.9385	0.6258	0.285714	1	0	0	0	0	1	0
8	8115578	G	C	FAM86B3P;PRAG1	intergenic	0	0	0	0	0	0	0	0.711062	0.4901	0.7852	0.6772	0.9385	0.6278	0.142857	0.333333	0.666667	0	0	0	0	0
8	8115943	T	C	FAM86B3P;PRAG1	intergenic	0	0	0	0	0	0	0	0	0	0	0	0	0	0.047619	0	0.333333	0	0	0	0	0
8	8116346	A	T	FAM86B3P;PRAG1	intergenic	0	0	0	0	0	0	0	0.253594	0.3062	0.028	0.3761	0.4435	0.2219	0.0285714	0	0	0	0.2	0	0	0
8	8116676	C	G	FAM86B3P;PRAG1	intergenic	0	0	0	0	0	0	0	0	0	0	0	0	0	0.0714286	0	0.5	0	0	0	0	0
8	8116906	T	G	FAM86B3P;PRAG1	intergenic	0	0	0	0	0	0	0	0.250998	0.3042	0.0197	0.389	0.4464	0.2096	0.0714286	0	0	0.5	0	0	0	0
8	8117565	C	T	FAM86B3P;PRAG1	intergenic	0	0	0	0	0	0	0	0.0820687	0.0258	0.2292	0.0202	0.0129	0.0562	0.00793651	0	0.0555556	0	0	0	0	0
8	8118330	G	C	FAM86B3P;PRAG1	intergenic	0	0	0	0	0	0	0	0	0	0	0	0	0	0.0178571	0	0	0.125	0	0	0	0
8	8118362	G	A	FAM86B3P;PRAG1	intergenic	0	0	0	0	0	0	0	0	0	0	0	0	0	0.0204081	0	0	0.142857	0	0	0	0
8	8118600	C	T	FAM86B3P;PRAG1	intergenic	0	0	0	0	0	0	0	0.328874	0.3986	0.6097	0.2723	0.0734	0.181	0.098901	0	0.384615	0	0.307692	0	0	0
8	8118611	C	T	FAM86B3P;PRAG1	intergenic	0	0	0	0	0	0	0	0.331669	0.3986	0.6112	0.2723	0.0784	0.1881	0.112245	0	0.428571	0	0.357143	0	0	0
8	8118620	G	T	FAM86B3P;PRAG1	intergenic	0	0	0	0	0	0	0	0	0	0	0	0	0	0.00952381	0	0	0	0.0666667	0	0	0
8	8118621	G	C	FAM86B3P;PRAG1	intergenic	0	0	0	0	0	0	0	0.0127796	0	0.0454	0.0058	0	0	0.00952381	0	0	0	0.0666667	0	0	0
8	8118702	AT	A	NA	intergenic	0	0	0	0	0	0	0	0	0	0	0	0	0	0.0178571	0.125	0	0	0	0	0	0
8	8118755	T	C	FAM86B3P;PRAG1	intergenic	0	0	0	0	0	0	0	0	0	0	0	0	0	0.00595239	0	0.0416667	0	0	0	0	0
8	8118922	A	G	FAM86B3P;PRAG1	intergenic	0	0	0	0	0	0	0	0	0	0	0	0	0	0.0178571	0	0.125	0	0	0	0	0
8	8119035	C	A	FAM86B3P;PRAG1	intergenic	0	0	0	0	0	0	0	0	0	0	0	0	0	0.0102041	0	0.0714286	0	0	0	0	0
8	8119295	G	C	FAM86B3P;PRAG1	intergenic	0	0	0	0	0	0	0	0.230831	0.2237	0.0272	0.33	0.4633	0.2035	0.0714286	0.5	0	0	0	0	0	0
8	8119486	T	C	FAM86B3P;PRAG1	intergenic	0	0	0	0	0	0	0	0.861222	0.8569	0.9418	0.8862	0.9276	0.6708	0.428571	0	0	1	1	1	0	0
8	8119642	C	A	FAM86B3P;PRAG1	intergenic	0	0	0	0	0	0	0	0	0	0	0	0	0	0.0238096	0	0.166667	0	0	0	0	0
8	8119655	T	C	FAM86B3P;PRAG1	intergenic	0	0	0	0	0	0	0	0.0153754	0.0258	0.0151	0.0072	0.004	0.0225	0.0285714	0	0.2	0	0	0	0	0
8	8119716	A	G	FAM86B3P;PRAG1	intergenic	0	0	0	0	0	0	0	0.280152	0.3867	0.4546	0.2637	0.0843	0.1483	0.114286	0	0.4	0	0.4	0	0	0
8	8119868	T	G	FAM86B3P;PRAG1	intergenic	0	0	0	0	0	0	0	0.788938	0.8539	0.708	0.866	0.9077	0.6544	0.160714	0	0.375	0.75	0	0	0	0
8	8120704	C	A	FAM86B3P;PRAG1	intergenic	0	0	0	0	0	0	0	0.158147	0.3728	0.1104	0.2378	0.002	0.1063	0.00793651	0.0555556	0	0	0	0	0	0
8	8121009	G	C	FAM86B3P;PRAG1	intergenic	0	0	0	0	0	0	0	0.335863	0.4105	0.6127	0.2767	0.0804	0.1902	0.0714286	0	0.5	0	0	0	0	0
8	8121172	T	C	FAM86B3P;PRAG1	intergenic	0	0	0	0	0	0	0	0.607827	0.6441	0.7988	0.5793	0.4692	0.4755	0.0357143	0.25	0	0	0	0	0	0
8	8121248	T	C	FAM86B3P;PRAG1	intergenic	0	0	0	0	0	0	0	0.332468	0.4115	0.6089	0.2767	0.0744	0.183	0.142857	0	0	0	1	0	0	0
8	8121738	T	C	FAM86B3P;PRAG1	intergenic	0	0	0	0	0	0	0	0.216054	0.2306	0.0151	0.2896	0.369	0.2628	0.0178571	0	0.125	0	0	0	0	0
8	8122129	C	T	FAM86B3P;PRAG1	intergenic	0	0	0	0	0	0	0	0.00519169	0.0219	0.0008	0.0043	0	0	0.0142857	0	0.1	0	0	0	0	0
8	8122208	C	T	FAM86B3P;PRAG1	intergenic	0	0	0	0	0	0	0	0.222843	0.2107	0.0265	0.3026	0.4573	0.2025	0.0714286	0	0.142857	0	0.357143	0	0	0
8	8122288	T	A	FAM86B3P;PRAG1	intergenic	0	0	0	0	0	0	0	0	0	0	0	0	0	0.00892857	0	0.0625	0	0	0	0	0
8	8122420	C	G	FAM86B3P;PRAG1	intergenic	0	0	0	0	0	0	0	0.207867	0.1948	0.0129	0.2911	0.4633	0.1626	0.0571429	0	0.4	0	0	0	0	0
8	8123727	C	T	FAM86B3P;PRAG1	intergenic	0	0	0	0	0	0	0	0.347244	0.4135	0.6165	0.2795	0.0813	0.2372	0.0714286	0.25	0	0	0.25	0	0	0
8	8124032	G	T	FAM86B3P;PRAG1	intergenic	0	0	0	0	0	0	0	0	0	0	0	0	0	0.0064935	0	0.0454545	0	0	0	0	0
8	8124510	T	C	FAM86B3P;PRAG1	intergenic	0	0	0	0	0	0	0	0.224441	0.2097	0.0197	0.3213	0.4603	0.2045	0.0142857	0	0.1	0	0	0	0	0
8	8124766	A	G	FAM86B3P;PRAG1	intergenic	0	0	0	0	0	0	0	0.368011	0.4155	0.6899	0.2867	0.0813	0.2372	0.079365	0	0.222222	0	0.333333	0	0	0
8	8125153	C	T	FAM86B3P;PRAG1	intergenic	0	0	0	0	0	0	0	0	0	0	0	0	0	0.0142857	0	0.1	0	0	0	0	0
8	8125309	A	G	FAM86B3P;PRAG1	intergenic	0	0	0	0	0	0	0	0.0127796	0	0.0477	0.0014	0	0	0.0178571	0	0.125	0	0	0	0	0
8	8125378	C	T	FAM86B3P;PRAG1	intergenic	0	0	0	0	0	0	0	0.216653	0.2097	0.0151	0.2968	0.4563	0.1922	0.0357143	0	0	0	0.25	0	0	0
8	8125407	T	C	FAM86B3P;PRAG1	intergenic	0	0	0	0	0	0	0	0.358427	0.4145	0.6657	0.2824	0.0764	0.2301	0.0357143	0	0	0	0.25	0	0	0
8	8125445	T	C	FAM86B3P;PRAG1	intergenic	0	0	0	0	0	0	0	0	0	0	0	0	0	0.0102041	0	0.0714286	0	0	0	0	0
8	8125496	G	A	FAM86B3P;PRAG1	intergenic	0	0	0	0	0	0	0	0.344848	0.4145	0.6157	0.2795	0.0764	0.2301	0.0714286	0	0.5	0	0	0	0	0
8	8125706	C	T	FAM86B3P;PRAG1	intergenic	0	0	0	0	0	0	0	0.341254	0.4085	0.6172	0.2738	0.0764	0.2198	0.0816326	0	0.428571	0	0.142857	0	0	0
8	8126357	C	G	FAM86B3P;PRAG1	intergenic	0	0	0	0	0	0	0	0.01877	0	0.0681	0.0058	0	0	0.0357143	0.25	0	0	0	0	0	0
8	8126637	T	C	FAM86B3P;PRAG1	intergenic	0	0	0	0	0	0	0	0.0471246	0.002	0.1399	0.0101	0.0208	0.0215	0.0357143	0.25	0	0	0	0	0	0
8	8126876	C	G	FAM86B3P;PRAG1	intergenic	0	0	0	0	0	0	0	0.171526	0.3738	0.1589	0.2406	0.002	0.1063	0.0238096	0	0.166667	0	0	0	0	0
8	8127569	C	T	FAM86B3P;PRAG1	intergenic	0	0	0	0	0	0	0	0.848642	0.8559	0.8911	0.8833	0.9266	0.6789	0.267857	0	1	0	0.875	0	0	0
8	8127599	A	G	FAM86B3P;PRAG1	intergenic	0	0	0	0	0	0	0	0	0	0	0	0	0	0.00595239	0	0.0416667	0	0	0	0	0
8	8127923	C	T	FAM86B3P;PRAG1	intergenic	0	0	0	0	0	0	0	0	0	0	0	0	0	0.00446429	0.03125	0	0	0	0	0	0
8	8128087	T	C	FAM86B3P;PRAG1	intergenic	0	0	0	0	0	0	0	0	0	0	0	0	0	0.00420169	0	0.0294118	0	0	0	0	0
8	8128111	T	C	FAM86B3P;PRAG1	intergenic	0	0	0	0	0	0	0	0.85004	0.8559	0.8964	0.8833	0.9266	0.6789	0.142857	1	0	0	0	0	0	0
8	8128187	T	C	FAM86B3P;PRAG1	intergenic	0	0	0	0	0	0	0	0.849241	0.8559	0.8933	0.8833	0.9266	0.6789	0.125	0.875	0	0	0	0	0	0
8	8128652	T	C	FAM86B3P;PRAG1	intergenic	0	0	0	0	0	0	0	0	0	0	0	0	0	0.0357143	0	0.25	0	0	0	0	0
8	8128857	T	C	FAM86B3P;PRAG1	intergenic	0	0	0	0	0	0	0	0.0111821	0.0388	0.0015	0.0187	0.002	0	0.047619	0.333333	0	0	0	0	0	0
8	8129191	A	ATAAAAT	FAM86B3P;PRAG1	intergenic	0	0	0	0	0	0	0	0.988019	0.9891	0.9826	0.9942	0.9911	0.9867	0.285714	0	1	0	1	0	0	0
8	8130160	A	G	FAM86B3P;PRAG1	intergenic	0	0	0	0	0	0	0	0.43111	0.4553	0.031	0.5893	0.8294	0.4243	0.0238096	0	0	0	0.166667	0	0	0
8	8130202	C	CA	FAM86B3P;PRAG1	intergenic	0	0	0	0	0	0	0	0	0	0	0	0	0	0.142857	0	1	0	0	0	0	0
8	8130491	G	C	FAM86B3P;PRAG1	intergenic	0	0	0	0	0	0	0	0.141573	0.3728	0.0552	0.2305	0.001	0.1022	0.142857	0	0	0	0	1	0	0
8	8130524	G	GC	FAM86B3P;PRAG1	intergenic	0	0	0	0	0	0	0	0.354633	0.3996	0.6626	0.2767	0.0784	0.2321	0.0357143	0	0.25	0	0	0	0	0
8	8130538	A	T	FAM86B3P;PRAG1	intergenic	0	0	0	0	0	0	0	0.430911	0.4553	0.0318	0.5893	0.8284	0.4233	0.0714286	0	0.5	0	0	0	0	0
8	8131347	T	C	FAM86B3P;PRAG1	intergenic	0	0	0	0	0	0	0	0.0471246	0.002	0.1422	0.0101	0.0179	0.0215	0.0142857	0	0	0	0.1	0	0	0
8	8131812	C	A	FAM86B3P;PRAG1	intergenic	0	0	0	0	0	0	0	0.0115815	0.0258	0.0008	0.0072	0.004	0.0225	0.012987	0	0.0909091	0	0	0	0	0
8	8132431	G	T	FAM86B3P;PRAG1	intergenic	0	0	0	0	0	0	0	0.848842	0.8549	0.8956	0.8833	0.9236	0.6779	0.257143	0	1	0	0.8	0	0	0
8	8132754	T	G	FAM86B3P;PRAG1	intergenic	0	0	0	0	0	0	0	0.367412	0.4036	0.7073	0.2795	0.0784	0.2311	0.095238	0	0.333333	0	0.333333	0	0	0
8	8132842	C	G	FAM86B3P;PRAG1	intergenic	0	0	0	0	0	0	0	0.372204	0.4016	0.7277	0.2795	0.0774	0.2311	0.0918367	0	0.214286	0	0.428571	0	0	0
8	8133010	AT	A	NA	intergenic	0	0	0	0	0	0	0	0	0	0	0	0	0	0.00840336	0	0.0588235	0	0	0	0	0
8	8133146	A	G	FAM86B3P;PRAG1	intergenic	0	0	0	0	0	0	0	0.366414	0.4016	0.7065	0.2795	0.0774	0.2301	0.123377	0.409091	0	0.454545	0	0	0	0
8	8133154	C	A	FAM86B3P;PRAG1	intergenic	0	0	0	0	0	0	0	0	0	0	0	0	0	0.0119048	0	0	0.0833333	0	0	0	0
8	8133155	C	G	FAM86B3P;PRAG1	intergenic	0	0	0	0	0	0	0	0.33766	0.4016	0.612	0.2709	0.0724	0.2219	0.0357143	0.25	0	0	0	0	0	0
8	8133753	C	T	FAM86B3P;PRAG1	intergenic	0	0	0	0	0	0	0	0.00658946	0.001	0.0242	0	0	0	0.0357143	0	0.25	0	0	0	0	0
8	8133891	G	A	FAM86B3P;PRAG1	intergenic	0	0	0	0	0	0	0	0.39996	0.4036	0.7988	0.2867	0.0952	0.2515	0.095238	0	0.333333	0	0.333333	0	0	0
8	8134048	T	G	FAM86B3P;PRAG1	intergenic	0	0	0	0	0	0	0	0	0	0	0	0	0	0.0238096	0	0.166667	0	0	0	0	0
8	8134070	A	T	FAM86B3P;PRAG1	intergenic	0	0	0	0	0	0	0	0.85024	0.8579	0.8971	0.8833	0.9236	0.68	0.214286	0	1	0	0	0	0.5	0
8	8134809	A	G	FAM86B3P;PRAG1	intergenic	0	0	0	0	0	0	0	0.439896	0.4543	0.0605	0.5937	0.8294	0.4274	0.142857	0	0.833333	0	0	0	0.166667	0
8	8135325	T	C	FAM86B3P;PRAG1	intergenic	0	0	0	0	0	0	0	0	0	0	0	0	0	0.0142857	0	0.1	0	0	0	0	0
8	8135807	G	T	FAM86B3P;PRAG1	intergenic	0	0	0	0	0	0	0	0	0	0	0	0	0	0.00793651	0	0.0555556	0	0	0	0	0
8	8136005	G	T	FAM86B3P;PRAG1	intergenic	0	0	0	0	0	0	0	0	0	0	0	0	0	0.0142857	0.1	0	0	0	0	0	0
8	8136125	C	T	FAM86B3P;PRAG1	intergenic	0	0	0	0	0	0	0	0.339058	0.4036	0.6127	0.2709	0.0744	0.2239	0.0714286	0	0	0	0	0.5	0	0
8	8136334	T	C	FAM86B3P;PRAG1	intergenic	0	0	0	0	0	0	0	0	0	0	0	0	0	0.0238096	0	0.166667	0	0	0	0	0
8	8136410	C	T	FAM86B3P;PRAG1	intergenic	0	0	0	0	0	0	0	0.439696	0.4543	0.0605	0.5937	0.8274	0.4284	0.0535714	0	0.375	0	0	0	0	0
8	8137083	T	G	FAM86B3P;PRAG1	intergenic	0	0	0	0	0	0	0	0.0391374	0.0845	0.0061	0.0634	0.001	0.0593	0.142857	0	0	0	0	1	0	0
8	8137250	C	T	FAM86B3P;PRAG1	intergenic	0	0	0	0	0	0	0	0	0	0	0	0	0	0.015873	0	0.111111	0	0	0	0	0
8	8137422	C	CATCT	FAM86B3P;PRAG1	intergenic	0	0	0	0	0	0	0	0.972843	0.9911	0.9357	0.9856	0.9871	0.9806	0.0714286	0	0	0.5	0	0	0	0
8	8138312	T	C	FAM86B3P;PRAG1	intergenic	0	0	0	0	0	0	0	0	0	0	0	0	0	0.00793651	0	0.0555556	0	0	0	0	0
8	8138455	A	G	FAM86B3P;PRAG1	intergenic	0	0	0	0	0	0	0	0.420527	0.4066	0.8722	0.2925	0.0942	0.2515	0.142857	0	0	0	1	0	0	0
8	8138808	C	T	FAM86B3P;PRAG1	intergenic	0	0	0	0	0	0	0	0.141973	0.3767	0.0545	0.2305	0.001	0.1012	0.142857	0.333333	0	0	0	0.666667	0	0
8	8138896	GAGGGAGGGAGGAAGGAAGGAACGAAGGAAGAAAGGGAGGGAGGGAGGA	G	NA	intergenic	0	0	0	0	0	0	0	0	0	0	0	0	0	0.015873	0	0	0	0	0.111111	0	0
8	8138956	A	G	FAM86B3P;PRAG1	intergenic	0	0	0	0	0	0	0	0.353634	0.4046	0.6596	0.2767	0.0794	0.2249	0.0714286	0	0	0.333333	0.166667	0	0	0
8	8139331	C	T	FAM86B3P;PRAG1	intergenic	0	0	0	0	0	0	0	0.353435	0.4026	0.6634	0.2709	0.0794	0.2249	0.0714286	0	0.25	0	0.25	0	0	0
8	8139442	G	C	FAM86B3P;PRAG1	intergenic	0	0	0	0	0	0	0	0.86262	0.8588	0.9425	0.8862	0.9246	0.6779	0.285714	0	1	0	0	1	0	0
8	8140078	G	A	FAM86B3P;PRAG1	intergenic	0	0	0	0	0	0	0	0.0119808	0	0.0446	0.0014	0	0	0.0178571	0	0.125	0	0	0	0	0
8	8140901	T	C	FAM86B3P;PRAG1	intergenic	0	0	0	0	0	0	0	0.445088	0.4573	0.0651	0.6124	0.8323	0.4284	0.0357143	0.25	0	0	0	0	0	0
8	8141081	G	A	FAM86B3P;PRAG1	intergenic	0	0	0	0	0	0	0	0	0	0	0	0	0	0.00892857	0	0.0625	0	0	0	0	0
8	8141617	T	C	FAM86B3P;PRAG1	intergenic	0	0	0	0	0	0	0	0	0	0	0	0	0	0.0357143	0	0.25	0	0	0	0	0
8	8141823	A	C	FAM86B3P;PRAG1	intergenic	0	0	0	0	0	0	0	0.441893	0.4563	0.0643	0.5865	0.8284	0.4366	0.107143	0	0.5	0	0.25	0	0	0
8	8142562	G	GT	FAM86B3P;PRAG1	intergenic	0	0	0	0	0	0	0	0.436701	0.4463	0.0681	0.5994	0.8294	0.4049	0.047619	0	0	0.333333	0	0	0	0
8	8142575	T	C	FAM86B3P;PRAG1	intergenic	0	0	0	0	0	0	0	0.438898	0.4483	0.0688	0.5994	0.8284	0.4141	0.047619	0	0	0.333333	0	0	0	0
8	8143136	C	T	FAM86B3P;PRAG1	intergenic	0	0	0	0	0	0	0	0	0	0	0	0	0	0.015873	0.111111	0	0	0	0	0	0
8	8143501	A	G	FAM86B3P;PRAG1	intergenic	0	0	0	0	0	0	0	0	0	0	0	0	0	0.0178571	0	0	0	0.125	0	0	0
8	8143524	C	T	FAM86B3P;PRAG1	intergenic	0	0	0	0	0	0	0	0.792532	0.8569	0.6717	0.879	0.9226	0.6943	0.285714	0	0	0.333333	1	0.666667	0	0
8	8144159	T	C	FAM86B3P;PRAG1	intergenic	0	0	0	0	0	0	0	0.0483227	0	0.1778	0.0101	0	0	0.012987	0	0.0909091	0	0	0	0	0
8	8144291	T	C	FAM86B3P;PRAG1	intergenic	0	0	0	0	0	0	0	0.84345	0.8598	0.854	0.8934	0.9216	0.6963	0.214286	0	0	0.5	1	0	0	0
8	8144471	G	A	FAM86B3P;PRAG1	intergenic	0	0	0	0	0	0	0	0.280351	0.4165	0.3812	0.2695	0.0903	0.2076	0.0714286	0	0	0	0	0.5	0	0
8	8144602	A	G	FAM86B3P;PRAG1	intergenic	0	0	0	0	0	0	0	0	0	0	0	0	0	0.015873	0	0.111111	0	0	0	0	0
8	8144732	T	A	FAM86B3P;PRAG1	intergenic	0	0	0	0	0	0	0	0.841454	0.8559	0.8533	0.8862	0.9216	0.6963	0.214286	0.5	1	0	0	0	0	0
8	8145609	T	C	FAM86B3P;PRAG1	intergenic	0	0	0	0	0	0	0	0.420727	0.4374	0.0371	0.5807	0.8224	0.3947	0.142857	1	0	0	0	0	0	0
8	8145614	C	A	FAM86B3P;PRAG1	intergenic	0	0	0	0	0	0	0	0	0	0	0	0	0	0.047619	0.333333	0	0	0	0	0	0
8	8145883	T	G	FAM86B3P;PRAG1	intergenic	0	0	0	0	0	0	0	0	0	0	0	0	0	0.00793651	0	0	0	0.0555556	0	0	0
8	8146083	T	A	FAM86B3P;PRAG1	intergenic	0	0	0	0	0	0	0	0.177117	0.4076	0.1331	0.2435	0.005	0.1299	0.0612244	0	0	0	0.428571	0	0	0
8	8146226	G	A	FAM86B3P;PRAG1	intergenic	0	0	0	0	0	0	0	0.834665	0.8559	0.851	0.8804	0.9196	0.6708	0.171429	0	0.9	0	0	0	0.3	0
8	8146323	G	A	FAM86B3P;PRAG1	intergenic	0	0	0	0	0	0	0	0.171326	0.4046	0.118	0.2349	0.005	0.1299	0.0571429	0	0.4	0	0	0	0	0
8	8146724	T	C	FAM86B3P;PRAG1	intergenic	0	0	0	0	0	0	0	0	0	0	0	0	0	0.0238096	0.166667	0	0	0	0	0	0
8	8148270	C	G	FAM86B3P;PRAG1	intergenic	0	0	0	0	0	0	0	0.430511	0.4354	0.0628	0.5706	0.8214	0.4202	0.0408163	0.285714	0	0	0	0	0	0
8	8148289	T	C	FAM86B3P;PRAG1	intergenic	0	0	0	0	0	0	0	0.202276	0.4115	0.2012	0.245	0.0218	0.1442	0.0612244	0	0.428571	0	0	0	0	0
8	8148568	A	T	FAM86B3P;PRAG1	intergenic	0	0	0	0	0	0	0	0.244409	0.4225	0.3192	0.2651	0.0268	0.1697	0.0357143	0	0	0	0.25	0	0	0
8	8148721	GT	G	NA	intergenic	0	0	0	0	0	0	0	0	0	0	0	0	0	0.0285714	0	0.2	0	0	0	0	0
8	8148981	G	A	FAM86B3P;PRAG1	intergenic	0	0	0	0	0	0	0	0	0	0	0	0	0	0.0142857	0.1	0	0	0	0	0	0
8	8149102	A	C	FAM86B3P;PRAG1	intergenic	0	0	0	0	0	0	0	0	0	0	0	0	0	0.0075188	0	0.0526316	0	0	0	0	0
8	8149222	G	A	FAM86B3P;PRAG1	intergenic	0	0	0	0	0	0	0	0	0	0	0	0	0	0.00510204	0	0.0357143	0	0	0	0	0
8	8149975	A	T	FAM86B3P;PRAG1	intergenic	0	0	0	0	0	0	0	0	0	0	0	0	0	0.00952381	0	0.0666667	0	0	0	0	0
8	8149989	T	C	FAM86B3P;PRAG1	intergenic	0	0	0	0	0	0	0	0	0	0	0	0	0	0.0119048	0.0833333	0	0	0	0	0	0
8	8150039	C	T	FAM86B3P;PRAG1	intergenic	0	0	0	0	0	0	0	0.202077	0.4095	0.1989	0.2435	0.0208	0.1503	0.0428571	0	0	0	0.3	0	0	0
8	8150097	G	A	FAM86B3P;PRAG1	intergenic	0	0	0	0	0	0	0	0	0	0	0	0	0	0.012987	0	0	0.0909091	0	0	0	0
8	8150342	G	T	FAM86B3P;PRAG1	intergenic	0	0	0	0	0	0	0	0.861821	0.8539	0.9493	0.8833	0.9187	0.6779	0.238095	0	0.666667	0	0	0	1	0
8	8150500	A	G	FAM86B3P;PRAG1	intergenic	0	0	0	0	0	0	0	0.0157748	0.0099	0.031	0.0159	0	0.0174	0.0204081	0	0	0	0	0	0.142857	0
8	8150980	A	G	FAM86B3P;PRAG1	intergenic	0	0	0	0	0	0	0	0.270168	0.4235	0.4115	0.2709	0.0258	0.1728	0.0119048	0.0833333	0	0	0	0	0	0
8	8151460	G	A	FAM86B3P;PRAG1	intergenic	0	0	0	0	0	0	0	0.997804	1	0.9917	1	1	1	0.285714	0	1	0	0	0	1	0
8	8151478	T	G	FAM86B3P;PRAG1	intergenic	0	0	0	0	0	0	0	0	0	0	0	0	0	0.0238096	0	0	0	0	0.166667	0	0
8	8152096	G	A	FAM86B3P;PRAG1	intergenic	0	0	0	0	0	0	0	0	0	0	0	0	0	0.010989	0	0	0	0.0769231	0	0	0
8	8152255	C	G	FAM86B3P;PRAG1	intergenic	0	0	0	0	0	0	0	0.862021	0.8598	0.9327	0.902	0.9177	0.683	0.232143	0	1	0	0.625	0	0	0
8	8152631	C	A	FAM86B3P;PRAG1	intergenic	0	0	0	0	0	0	0	0.863419	0.8569	0.9319	0.889	0.9167	0.7045	0.428571	1	1	1	0	0	0	0
8	8152723	T	C	FAM86B3P;PRAG1	intergenic	0	0	0	0	0	0	0	0	0	0	0	0	0	0.0204081	0.142857	0	0	0	0	0	0
8	8153609	G	T	FAM86B3P;PRAG1	intergenic	0	0	0	0	0	0	0	0	0	0	0	0	0	0.00840336	0.0588235	0	0	0	0	0	0
8	8153796	C	G	FAM86B3P;PRAG1	intergenic	0	0	0	0	0	0	0	0	0	0	0	0	0	0.0102041	0	0.0714286	0	0	0	0	0
8	8154719	G	T	FAM86B3P;PRAG1	intergenic	0	0	0	0	0	0	0	0.024361	0.001	0.0877	0.0072	0	0	0.0204081	0	0	0	0.142857	0	0	0
8	8154857	C	T	FAM86B3P;PRAG1	intergenic	0	0	0	0	0	0	0	0.826478	0.8569	0.7988	0.889	0.9137	0.6984	0.047619	0.333333	0	0	0	0	0	0
8	8155109	G	C	FAM86B3P;PRAG1	intergenic	0	0	0	0	0	0	0	0.0103834	0.001	0.0371	0.0029	0	0	0.012987	0	0	0	0.0909091	0	0	0
8	8156118	T	C	FAM86B3P;PRAG1	intergenic	0	0	0	0	0	0	0	0	0	0	0	0	0	0.010989	0	0.0769231	0	0	0	0	0
8	8156342	T	A	FAM86B3P;PRAG1	intergenic	0	0	0	0	0	0	0	0.0447284	0	0.1014	0.0043	0.0069	0.0818	0.0285714	0	0.2	0	0	0	0	0
8	8156495	G	T	FAM86B3P;PRAG1	intergenic	0	0	0	0	0	0	0	0	0	0	0	0	0	0.0204081	0	0.142857	0	0	0	0	0
8	8156800	C	A	FAM86B3P;PRAG1	intergenic	0	0	0	0	0	0	0	0.0445288	0	0.1006	0.0043	0.0069	0.0818	0.047619	0	0	0.333333	0	0	0	0
8	8157396	A	G	FAM86B3P;PRAG1	intergenic	0	0	0	0	0	0	0	0.870208	0.8678	0.9206	0.9078	0.9196	0.727	0.166667	0	0.833333	0	0	0	0.333333	0
8	8157431	C	G	FAM86B3P;PRAG1	intergenic	0	0	0	0	0	0	0	0.835264	0.8658	0.8026	0.8934	0.9147	0.7249	0.321429	0	0.75	0	0.75	0.75	0	0
8	8157444	T	G	FAM86B3P;PRAG1	intergenic	0	0	0	0	0	0	0	0	0	0	0	0	0	0.0178571	0	0	0	0	0.125	0	0
8	8158265	C	G	FAM86B3P;PRAG1	intergenic	0	0	0	0	0	0	0	0.826677	0.8559	0.8011	0.8876	0.9127	0.6994	0.190476	0	0.833333	0	0	0	0.5	0
8	8158861	C	A	FAM86B3P;PRAG1	intergenic	0	0	0	0	0	0	0	0	0	0	0	0	0	0.0357143	0	0.25	0	0	0	0	0
8	8159091	G	A	FAM86B3P;PRAG1	intergenic	0	0	0	0	0	0	0	0.86262	0.8628	0.9198	0.902	0.9167	0.7014	0.238095	0	1	0	0	0	0.666667	0
8	8160119	A	G	FAM86B3P;PRAG1	intergenic	0	0	0	0	0	0	0	0.876198	0.8608	0.9508	0.8977	0.9196	0.7311	0.25	0	0	0	1	0	0.75	0
8	8160148	G	A	FAM86B3P;PRAG1	intergenic	0	0	0	0	0	0	0	0.861821	0.8588	0.9198	0.8963	0.9196	0.7025	0.142857	0	1	0	0	0	0	0
8	8160621	A	G	FAM86B3P;PRAG1	intergenic	0	0	0	0	0	0	0	0	0	0	0	0	0	0.0142857	0	0.1	0	0	0	0	0
8	8160717	T	C	FAM86B3P;PRAG1	intergenic	0	0	0	0	0	0	0	0.279553	0.2008	0.1452	0.3098	0.5496	0.2423	0.0428571	0	0.1	0	0.2	0	0	0
8	8161687	T	A	FAM86B3P;PRAG1	intergenic	0	0	0	0	0	0	0	0.227037	0.4185	0.27	0.255	0.0208	0.1646	0.0238096	0	0.166667	0	0	0	0	0
8	8162263	A	T	FAM86B3P;PRAG1	intergenic	0	0	0	0	0	0	0	0.00159744	0.007	0	0.0014	0	0	0.0102041	0	0.0714286	0	0	0	0	0
8	8162373	T	C	FAM86B3P;PRAG1	intergenic	0	0	0	0	0	0	0	0	0	0	0	0	0	0.015873	0	0	0	0.111111	0	0	0
8	8162393	G	A	FAM86B3P;PRAG1	intergenic	0	0	0	0	0	0	0	0.205072	0.2326	0.0348	0.2839	0.3313	0.2209	0.0357143	0.25	0	0	0	0	0	0
8	8163314	C	T	FAM86B3P;PRAG1	intergenic	0	0	0	0	0	0	0	0	0	0	0	0	0	0.00952381	0	0.0666667	0	0	0	0	0
8	8163490	G	T	FAM86B3P;PRAG1	intergenic	0	0	0	0	0	0	0	0	0	0	0	0	0	0.0238096	0	0	0.166667	0	0	0	0
8	8164107	G	T	FAM86B3P;PRAG1	intergenic	0	0	0	0	0	0	0	0	0	0	0	0	0	0.0238096	0	0	0.166667	0	0	0	0
8	8164385	G	C	FAM86B3P;PRAG1	intergenic	0	0	0	0	0	0	0	0.014976	0.001	0.053	0.0058	0	0	0.015873	0	0	0	0.111111	0	0	0
8	8165004	T	C	FAM86B3P;PRAG1	intergenic	0	0	0	0	0	0	0	0.145966	0.1292	0.2935	0.1225	0.0228	0.1074	0.0142857	0	0	0.1	0	0	0	0
8	8165095	C	A	FAM86B3P;PRAG1	intergenic	0	0	0	0	0	0	0	0	0	0	0	0	0	0.00952381	0	0	0.0666667	0	0	0	0
8	8165239	C	A	FAM86B3P;PRAG1	intergenic	0	0	0	0	0	0	0	0.00878594	0	0.0325	0.0014	0	0	0.0178571	0	0	0.125	0	0	0	0
8	8165329	G	A	FAM86B3P;PRAG1	intergenic	0	0	0	0	0	0	0	0.00838658	0.001	0.0303	0.0014	0	0	0.012987	0.0909091	0	0	0	0	0	0
8	8165330	C	A	FAM86B3P;PRAG1	intergenic	0	0	0	0	0	0	0	0	0	0	0	0	0	0.0064935	0.0454545	0	0	0	0	0	0
8	8166162	C	A	FAM86B3P;PRAG1	intergenic	0	0	0	0	0	0	0	0.222045	0.4165	0.2587	0.2435	0.0208	0.1646	0.0357143	0	0	0	0.25	0	0	0
8	8166321	C	G	FAM86B3P;PRAG1	intergenic	0	0	0	0	0	0	0	0.278954	0.4195	0.4629	0.2608	0.0208	0.1646	0.0142857	0	0.1	0	0	0	0	0
8	8166740	C	T	FAM86B3P;PRAG1	intergenic	0	0	0	0	0	0	0	0.00399361	0.006	0	0.0058	0	0.0102	0.012987	0	0.0909091	0	0	0	0	0
8	8167330	A	G	FAM86B3P;PRAG1	intergenic	0	0	0	0	0	0	0	0.0413339	0	0.1044	0.0043	0.0079	0.0593	0.0178571	0	0.125	0	0	0	0	0
8	8167644	A	G	FAM86B3P;PRAG1	intergenic	0	0	0	0	0	0	0	0	0	0	0	0	0	0.00793651	0	0.0555556	0	0	0	0	0
8	8168212	T	A	FAM86B3P;PRAG1	intergenic	0	0	0	0	0	0	0	0.0131789	0.0417	0.003	0.0231	0	0.0041	0.00892857	0.0625	0	0	0	0	0	0
8	8168222	G	A	FAM86B3P;PRAG1	intergenic	0	0	0	0	0	0	0	0.204273	0.4195	0.2179	0.2421	0.004	0.1442	0.0408163	0.107143	0.178571	0	0	0	0	0
8	8168394	G	A	FAM86B3P;PRAG1	intergenic	0	0	0	0	0	0	0	0.558906	0.508	0.3086	0.6729	0.8869	0.5307	0.0654761	0.458333	0	0	0	0	0	0
8	8168413	A	C	FAM86B3P;PRAG1	intergenic	0	0	0	0	0	0	0	0.233027	0.4205	0.295	0.2507	0.0208	0.1626	0.0142857	0.1	0	0	0	0	0	0
8	8168474	G	C	FAM86B3P;PRAG1	intergenic	0	0	0	0	0	0	0	0.122404	0.3012	0.093	0.1556	0.003	0.0777	0.0204081	0	0	0	0.142857	0	0	0
8	8169345	A	G	FAM86B3P;PRAG1	intergenic	0	0	0	0	0	0	0	0	0	0	0	0	0	0.0714286	0	0	0.5	0	0	0	0
8	8169349	T	C	FAM86B3P;PRAG1	intergenic	0	0	0	0	0	0	0	0	0	0	0	0	0	0.0714286	0	0	0.5	0	0	0	0
8	8169788	G	T	FAM86B3P;PRAG1	intergenic	0	0	0	0	0	0	0	0.860623	0.9264	0.8238	0.9308	0.9167	0.7352	0.142857	0.333333	0	0	0.666667	0	0	0
8	8170136	A	C	FAM86B3P;PRAG1	intergenic	0	0	0	0	0	0	0	0.497204	0.4761	0.1278	0.6441	0.8859	0.5133	0.0714286	0.5	0	0	0	0	0	0
8	8170329	T	A	FAM86B3P;PRAG1	intergenic	0	0	0	0	0	0	0	0.563299	0.4771	0.3714	0.6571	0.8849	0.5133	0.142857	0.5	0	0	0.5	0	0	0
8	8170533	T	C	FAM86B3P;PRAG1	intergenic	0	0	0	0	0	0	0	0	0	0	0	0	0	0.0064935	0	0.0454545	0	0	0	0	0
8	8171137	T	C	FAM86B3P;PRAG1	intergenic	0	0	0	0	0	0	0	0.880192	0.8986	0.9115	0.9092	0.9167	0.7607	0.190476	0	0	0	0.333333	0	1	0
8	8171254	C	CTTTTA	FAM86B3P;PRAG1	intergenic	0	0	0	0	0	0	0	0	0	0	0	0	0	0.0357143	0	0	0	0	0	0.25	0
8	8171258	T	TA	FAM86B3P;PRAG1	intergenic	0	0	0	0	0	0	0	0	0	0	0	0	0	0.0238096	0	0.166667	0	0	0	0	0
8	8171305	TAATA	T	SGK223	downstream_gene_variant	0	0	0	0	0	0	0	0	0	0	0	0	0	0.0952381	0	0.666667	0	0	0	0	0
8	8171595	A	G	FAM86B3P;PRAG1	intergenic	0	0	0	0	0	0	0	0.28774	0.4175	0.4554	0.255	0.0268	0.2198	0.285714	1	0	0	1	0	0	0
8	8171732	G	A	FAM86B3P;PRAG1	intergenic	0	0	0	0	0	0	0	0.570687	0.4791	0.3971	0.6599	0.8849	0.5123	0.0857143	0	0.6	0	0	0	0	0
8	8172030	C	T	FAM86B3P;PRAG1	intergenic	0	0	0	0	0	0	0	0.889377	0.9284	0.9138	0.938	0.9167	0.7536	0.257143	0	1	0	0.8	0	0	0
8	8172283	A	G	FAM86B3P;PRAG1	intergenic	0	0	0	0	0	0	0	0.311701	0.4483	0.4932	0.2853	0.0268	0.2382	0.047619	0.333333	0	0	0	0	0	0
8	8172442	G	A	FAM86B3P;PRAG1	intergenic	0	0	0	0	0	0	0	0.279553	0.4175	0.4266	0.2522	0.0268	0.2188	0.0714286	0	0	0	0.5	0	0	0
8	8172888	C	G	FAM86B3P;PRAG1	intergenic	0	0	0	0	0	0	0	0.0215655	0.001	0.0772	0.0072	0	0	0.0204081	0	0	0	0.142857	0	0	0
8	8173255	C	T	FAM86B3P;PRAG1	intergenic	0	0	0	0	0	0	0	0.330471	0.2316	0.2564	0.3487	0.5407	0.3027	0.0357143	0	0.25	0	0	0	0	0
8	8173557	A	G	FAM86B3P;PRAG1	intergenic	0	0	0	0	0	0	0	0.998203	1	0.9932	1	1	1	0.285714	0	1	0	1	0	0	0
8	8173579	C	T	FAM86B3P;PRAG1	intergenic	0	0	0	0	0	0	0	0.125599	0.2863	0.1188	0.1527	0.004	0.0757	0.047619	0	0.333333	0	0	0	0	0
8	8173869	G	A	FAM86B3P;PRAG1	intergenic	0	0	0	0	0	0	0	0.0932508	0.1183	0.1384	0.0893	0.0179	0.0869	0.0714286	0	0	0	0	0.5	0	0
8	8173900	G	A	FAM86B3P;PRAG1	intergenic	0	0	0	0	0	0	0	0.209665	0.2575	0.0227	0.2954	0.3452	0.2127	0.0238096	0	0.166667	0	0	0	0	0
8	8173997	A	G	FAM86B3P;PRAG1	intergenic	0	0	0	0	0	0	0	0.214058	0.2734	0.025	0.2968	0.3452	0.2147	0.0285714	0	0.2	0	0	0	0	0
8	8174104	C	T	FAM86B3P;PRAG1	intergenic	0	0	0	0	0	0	0	0.0203674	0	0.0741	0.0058	0	0	0.047619	0	0	0.333333	0	0	0	0
8	8174227	G	C	FAM86B3P;PRAG1	intergenic	0	0	0	0	0	0	0	0.113219	0.1223	0.205	0.0951	0.0179	0.091	0.0238096	0	0	0	0.166667	0	0	0
8	8174528	G	A	PRAG1	downstream	0	0	0	0	0	0	0	0	0	0	0	0	0	0.0119048	0	0.0833333	0	0	0	0	0
8	8174571	A	T	PRAG1	downstream	0	0	0	0	0	0	0	0	0	0	0	0	0	0.0285714	0.2	0	0	0	0	0	0
8	8174572	G	T	PRAG1	downstream	0	0	0	0	0	0	0	0	0	0	0	0	0	0.0285714	0.2	0	0	0	0	0	0
8	8174785	G	T	PRAG1	downstream	0	0	0	0	0	0	0	0	0	0	0	0	0	0.0047619	0	0	0.0333333	0	0	0	0
8	8174921	C	G	PRAG1	downstream	0	0	0	0	0	0	0	0.470647	0.5189	0.3835	0.5101	0.5655	0.4131	0.0857143	0.2	0	0.2	0	0.2	0	0
8	8174983	A	G	PRAG1	downstream	0	0	0	0	0	0	0	0	0	0	0	0	0	0.000364431	0	0	0	0	0	0	0.00255102
8	8175051	C	T	PRAG1	downstream	0	0	0	0	0	0	0	0	0	0	0	0	0	0.000840336	0	0	0	0	0	0	0.00588235
8	8175136	A	C	PRAG1	downstream	0	0	0	0	0	0	0	0.150359	0.3171	0.1626	0.1801	0.003	0.093	0.047619	0	0	0.333333	0	0	0	0
8	8175165	C	G	PRAG1	downstream	0	0	0	0	0	0	0	0.00978435	0	0.0356	0.0029	0	0	0.012987	0.0909091	0	0	0	0	0	0
8	8175618	C	T	PRAG1	UTR3	0	0	0	0	0	0	0	0.000798722	0	0	0	0	0.0041	0.000117288	0	0	0	0	0	0	0.000821018
8	8175859	C	T	PRAG1	synonymous SNV	6.436e-05	0.001	0	2.897e-05	0	0	0	0.000599042	0	0.0023	0	0	0	0.000117288	0	0	0	0	0	0	0.000821018
8	8175868	C	T	PRAG1	synonymous SNV	0.006	0.0866	9.809e-05	0.0034	0	0.0002	0	0.0245607	0.001	0.0885	0.0072	0	0	0.00952381	0	0	0	0.0666667	0	0	0
8	8175947	C	T	PRAG1	nonsynonymous SNV	0.0024	0.0336	3.275e-05	0.0018	0	9.042e-05	0	0.0139776	0	0.053	0	0	0	0.00238096	0	0	0	0.0166667	0	0	0
8	8176051	G	A	PRAG1	synonymous SNV	0.0059	0.0872	9.815e-05	0.0033	0	0.0002	0	0.0245607	0.001	0.0885	0.0072	0	0	0.00952381	0	0	0	0.0666667	0	0	0
8	8176077	G	C	PRAG1	nonsynonymous SNV	0.0045	0.0645	3.27e-05	0.0026	0	0.0002	0	0.0205671	0	0.0749	0.0058	0	0	0.00238096	0	0	0	0.0166667	0	0	0
8	8176083	C	T	PRAG1	nonsynonymous SNV	4.025e-06	0	0	2.902e-05	0	0	0	0	0	0	0	0	0	0.000117288	0	0	0	0	0	0	0.000821018
8	8176221	C	T	PRAG1	nonsynonymous SNV	0.5251	0.4198	0.457	0.5969	0.573	0.5327	0.4886	0.481829	0.5229	0.4085	0.5058	0.5665	0.4346	0.152381	0	0.6	0	0.466667	0	0	0
8	8176328	C	T	PRAG1	nonsynonymous SNV	3.199e-05	0	0	5.842e-05	0	5.706e-05	0	0	0	0	0	0	0	0.000118652	0	0	0	0	0	0	0.000830565
8	8176378	G	A	PRAG1	synonymous SNV	0	0	0	0	0	0	0	0	0	0	0	0	0	0.00126871	0	0	0	0	0	0	0.00888099
8	8176381	G	C	PRAG1	synonymous SNV	5.397e-05	0	0	0.0011	0	0	0	0	0	0	0	0	0	0.000997257	0	0	0	0	0	0	0.0069808
8	8176387	C	G	PRAG1;PRAG1	synonymous SNV	0.0052	0.0065	0.0073	0.0043	0.0046	0.0064	0.0016	0	0	0	0	0	0	0.0179794	0	0	0	0	0	0	0.125856
8	8176472	C	T	PRAG1	nonsynonymous SNV	7.024e-05	0.0002	0	5.817e-05	0	0.0001	0	0	0	0	0	0	0	0.000117288	0	0	0	0	0	0	0.000821018
8	8176492	C	T	PRAG1	synonymous SNV	7.83e-05	0.0012	0	0	0	0	0	0.000399361	0	0.0015	0	0	0	0.000117288	0	0	0	0	0	0	0.000821018
8	8176540	C	T	PRAG1	synonymous SNV	0.0151	0.2024	0.0012	0.0101	5.605e-05	0.0013	9.383e-05	0.0634984	0.003	0.2231	0.0274	0	0.001	0.0119048	0	0	0	0.0833333	0	0	0
8	8176554	C	T	PRAG1	nonsynonymous SNV	0.3286	0.1094	0.35	0.4821	0.5487	0.2821	0.305	0.298722	0.2505	0.0825	0.3429	0.5446	0.3558	0.0690476	0	0.283333	0	0.2	0	0	0
8	8176654	G	C	PRAG1	nonsynonymous SNV	0.002	0.0269	3.331e-05	0.0016	0	5.569e-05	0	0.00898562	0	0.0333	0.0014	0	0	0.00238096	0	0	0	0.0166667	0	0	0
8	8176665	G	A	PRAG1	synonymous SNV	0	0	0	0	0	0	0	0	0	0	0	0	0	0.000117288	0	0	0	0	0	0	0.000821018
8	8176748	T	A	PRAG1	nonsynonymous SNV	0	0	0	0	0	0	0	0	0	0	0	0	0	0.000117288	0	0	0	0	0	0	0.000821018
8	8176765	G	A	PRAG1	synonymous SNV	2.643e-05	0	5.128e-05	0.0001	0	1.182e-05	0	0	0	0	0	0	0	0.00238096	0	0.0166667	0	0	0	0	0
8	8176770	C	T	PRAG1	nonsynonymous SNV	0.0094	0.1052	0.0003	0.0065	0	0.0007	0	0.0319489	0.002	0.115	0.0086	0	0	0.00714286	0	0	0	0.05	0	0	0
8	8176812	T	C	PRAG1	nonsynonymous SNV	0	0	0	0	0	0	0	0	0	0	0	0	0	0.00238096	0	0.0166667	0	0	0	0	0
8	8176824	GA	G	SGK223	splice_region_variant,intron_variant	0	0	0	0	0	0	0	0	0	0	0	0	0	0.0123153	0	0	0	0	0	0	0.0862069
8	8176825	A	G	PRAG1	intronic	0.5423	0.4349	0.4776	0.6005	0.5661	0.5582	0.5172	0.495008	0.5437	0.4213	0.5216	0.5665	0.4519	0.152381	0	0.6	0	0.466667	0	0	0
8	8176940	C	T	PRAG1	intronic	0	0	0	0	0	0	0	0.00199681	0.006	0	0.0014	0	0.0031	0.00238096	0	0.0166667	0	0	0	0	0
8	8176968	T	C	PRAG1	intronic	0	0	0	0	0	0	0	0.0111821	0	0.0401	0.0043	0	0	0.004329	0.030303	0	0	0	0	0	0
8	8177117	A	G	PRAG1	intronic	0	0	0	0	0	0	0	0.298522	0.2535	0.0772	0.3473	0.5446	0.3558	0.0595239	0.416667	0	0	0	0	0	0
8	8177226	G	T	PRAG1	intronic	0	0	0	0	0	0	0	0	0	0	0	0	0	0.0204081	0.142857	0	0	0	0	0	0
8	8177248	A	G	PRAG1	intronic	0	0	0	0	0	0	0	0	0	0	0	0	0	0.0119048	0	0.0833333	0	0	0	0	0
8	8177487	A	C	PRAG1	intronic	0	0	0	0	0	0	0	0.495208	0.5437	0.4221	0.5216	0.5665	0.4519	0.0238096	0.166667	0	0	0	0	0	0
8	8177604	G	A	PRAG1	intronic	0	0	0	0	0	0	0	0.115815	0.2873	0.0825	0.1499	0.003	0.0767	0.0285714	0.2	0	0	0	0	0	0
8	8177694	T	C	PRAG1	intronic	0	0	0	0	0	0	0	0.0135783	0.0318	0.0008	0.0245	0	0.0184	0.0064935	0	0.0454545	0	0	0	0	0
8	8177861	G	A	PRAG1	intronic	0	0	0	0	0	0	0	0.341454	0.2684	0.4387	0.3429	0.3562	0.2689	0.0285714	0.2	0	0	0	0	0	0
8	8179586	A	G	PRAG1	intronic	0	0	0	0	0	0	0	0.1252	0.1193	0.2617	0.0937	0.0179	0.0798	0.0714286	0	0	0	0	0.5	0	0
8	8179800	G	A	PRAG1	intronic	0	0	0	0	0	0	0	0.000199681	0	0.0008	0	0	0	0.0714286	0	0	0	0	0.5	0	0
8	8179807	C	A	PRAG1	intronic	0	0	0	0	0	0	0	0	0	0	0	0	0	0.0714286	0	0	0	0	0.5	0	0
8	8179821	T	G	PRAG1	intronic	0	0	0	0	0	0	0	0	0	0	0	0	0	0.0714286	0	0	0	0	0.5	0	0
8	8179826	A	G	PRAG1	intronic	0	0	0	0	0	0	0	0	0	0	0	0	0	0.0714286	0	0	0	0	0.5	0	0
8	8179870	G	A	PRAG1	intronic	0	0	0	0	0	0	0	0.116014	0.2853	0.0847	0.1499	0.003	0.0767	0.0238096	0	0	0	0.166667	0	0	0
8	8179984	C	A	PRAG1	intronic	0	0	0	0	0	0	0	0	0	0	0	0	0	0.015873	0	0.111111	0	0	0	0	0
8	8180267	T	A	PRAG1	intronic	0	0	0	0	0	0	0	0	0	0	0	0	0	0.0238096	0	0.166667	0	0	0	0	0
8	8180365	T	C	PRAG1	intronic	0	0	0	0	0	0	0	0.126797	0.1203	0.2617	0.0937	0.0228	0.0818	0.015873	0	0.111111	0	0	0	0	0
8	8180559	G	C	PRAG1	intronic	0	0	0	0	0	0	0	0.201478	0.2306	0.0257	0.2911	0.3512	0.1912	0.0857143	0.4	0.2	0	0	0	0	0
8	8180659	C	A	PRAG1	intronic	0	0	0	0	0	0	0	0	0	0	0	0	0	0.047619	0	0	0.333333	0	0	0	0
8	8180746	G	A	PRAG1	intronic	0	0	0	0	0	0	0	0.247604	0.2346	0.1876	0.3127	0.3482	0.1922	0.0204081	0.142857	0	0	0	0	0	0
8	8181155	G	A	PRAG1	intronic	0	0	0	0	0	0	0	0	0	0	0	0	0	0.0119048	0.0833333	0	0	0	0	0	0
8	8181518	G	C	PRAG1	intronic	0	0	0	0	0	0	0	0.28734	0.2396	0.053	0.3458	0.5427	0.3487	0.0178571	0.125	0	0	0	0	0	0
8	8181558	A	T	PRAG1	intronic	0	0	0	0	0	0	0	0.236821	0.2505	0.1233	0.3069	0.3522	0.2076	0.0164836	0	0.115385	0	0	0	0	0
8	8183156	G	A	PRAG1	intronic	0	0	0	0	0	0	0	0	0	0	0	0	0	0.0142857	0	0.1	0	0	0	0	0
8	8184970	C	A	PRAG1	intronic	0	0	0	0	0	0	0	0	0	0	0	0	0	0.000755859	0	0	0	0	0	0	0.00529101
8	8184977	T	A	PRAG1	intronic	0	0	0	0	0	0	0	0	0	0	0	0	0	0.000359841	0	0	0	0	0	0	0.00251889
8	8185246	C	T	PRAG1	nonsynonymous SNV	4.424e-05	0	3.282e-05	0	0.0004	1.774e-05	0	0	0	0	0	0	0	0.000117288	0	0	0	0	0	0	0.000821018
8	8185466	G	A	PRAG1	synonymous SNV	0	0	0	0	0	0	0	0	0	0	0	0	0	0.000117288	0	0	0	0	0	0	0.000821018
8	8185602	G	A	PRAG1	nonsynonymous SNV	0.0002	0.0022	3.324e-05	5.82e-05	0	8.99e-06	0	0.000599042	0	0.0023	0	0	0	0.000117288	0	0	0	0	0	0	0.000821018
8	8185746	T	C	PRAG1	nonsynonymous SNV	0.01	0.0026	0.0061	0.0024	0	0.0166	0.0109	0.00239617	0.0089	0.0008	0	0	0.002	0.00238096	0	0.0166667	0	0	0	0	0
8	8185889	G	A	PRAG1	synonymous SNV	0.0035	6.554e-05	0.0204	0.0032	0.0002	0.0008	0	0.00339457	0	0	0	0	0.0174	0.000117288	0	0	0	0	0	0	0.000821018
8	8186052	CTTTAT	C	SGK223	intron_variant	0	0	0	0	0	0	0	0	0	0	0	0	0	0.0203571	0	0	0	0	0	0.1425	0
8	8186053	T	TGGACCCAA	PRAG1	intronic	0	0	0	0	0	0	0	0	0	0	0	0	0	0.0192353	0	0	0	0	0	0	0.134647
8	8186058	T	TGGACCCAAA	PRAG1	intronic	0	0	0	0	0	0	0	0	0	0	0	0	0	0.0380953	0	0.116667	0	0.15	0	0	0
8	8186101	T	TTTTCTA	PRAG1	intronic	0	0	0	0	0	0	0	0.16853	0.1521	0.0371	0.2133	0.3343	0.1605	0.0380953	0	0.116667	0	0.15	0	0	0
8	8186167	T	C	PRAG1	intronic	0	0	0	0	0	0	0	0.329673	0.1909	0.5371	0.2709	0.3373	0.226	0.05	0.35	0	0	0	0	0	0
8	8186275	C	A	PRAG1	intronic	0	0	0	0	0	0	0	0	0	0	0	0	0	0.000661376	0	0	0	0	0	0	0.00462963
8	8186432	C	T	PRAG1	intronic	0	0	0	0	0	0	0	0.380591	0.3032	0.2587	0.428	0.5734	0.3926	0.0306123	0	0.214286	0	0	0	0	0
8	8187502	A	G	PRAG1	intronic	0	0	0	0	0	0	0	0.251597	0.1521	0.3464	0.2363	0.3234	0.1626	0.0408163	0	0	0	0.285714	0	0	0
8	8187510	A	G	PRAG1	intronic	0	0	0	0	0	0	0	0	0	0	0	0	0	0.00357143	0	0.025	0	0	0	0	0
8	8187550	T	C	PRAG1	intronic	0	0	0	0	0	0	0	0.251398	0.1521	0.3464	0.2363	0.3224	0.1626	0.0285714	0.2	0	0	0	0	0	0
8	8187895	T	A	PRAG1	intronic	0	0	0	0	0	0	0	0.0942492	0.0457	0.2504	0.0447	0.001	0.0644	0.0408163	0.285714	0	0	0	0	0	0
8	8187943	T	C	PRAG1	intronic	0	0	0	0	0	0	0	0.00738818	0.0199	0	0.0101	0	0.0102	0.0054945	0	0.0384615	0	0	0	0	0
8	8188171	C	A	PRAG1	intronic	0	0	0	0	0	0	0	0	0	0	0	0	0	0.0047619	0	0	0	0.0333333	0	0	0
8	8188231	G	A	PRAG1	intronic	0	0	0	0	0	0	0	0.250399	0.1491	0.3457	0.2363	0.3214	0.1626	0.029762	0.166667	0.0416667	0	0	0	0	0
8	8188576	A	G	PRAG1	intronic	0	0	0	0	0	0	0	0.250799	0.1501	0.3457	0.2363	0.3224	0.1626	0.010989	0.0769231	0	0	0	0	0	0
8	8188595	A	G	PRAG1	intronic	0	0	0	0	0	0	0	0.250799	0.1501	0.3457	0.2363	0.3224	0.1626	0.021978	0.153846	0	0	0	0	0	0
8	8188783	A	G	PRAG1	intronic	0	0	0	0	0	0	0	0.264177	0.163	0.3835	0.2392	0.3224	0.1646	0.0238096	0.166667	0	0	0	0	0	0
8	8188877	G	C	PRAG1	intronic	0	0	0	0	0	0	0	0.00119808	0.004	0	0.0014	0	0.001	0.0047619	0	0.0333333	0	0	0	0	0
8	8188905	T	C	PRAG1	intronic	0	0	0	0	0	0	0	0.243211	0.1501	0.3177	0.2363	0.3214	0.1626	0.00840336	0	0.0588235	0	0	0	0	0
8	8189183	C	A	PRAG1	intronic	0	0	0	0	0	0	0	0	0	0	0	0	0	0.047619	0	0	0.333333	0	0	0	0
8	8189835	GC	G	SGK223	intron_variant	0	0	0	0	0	0	0	0	0	0	0	0	0	0.0119048	0	0	0	0	0	0.0833333	0
8	8190065	T	C	PRAG1	intronic	0	0	0	0	0	0	0	0.254593	0.1501	0.3578	0.2378	0.3244	0.1626	0.0238096	0.166667	0	0	0	0	0	0
8	8190399	T	G	PRAG1	intronic	0	0	0	0	0	0	0	0.247404	0.1501	0.357	0.2363	0.2887	0.1646	0.038961	0	0.181818	0	0.0909091	0	0	0
8	8190402	A	G	PRAG1	intronic	0	0	0	0	0	0	0	0.123203	0.1312	0.2436	0.0951	0.0208	0.0777	0.012987	0	0.0909091	0	0	0	0	0
8	8190415	T	C	PRAG1	intronic	0	0	0	0	0	0	0	0.238419	0.1501	0.3238	0.2349	0.2887	0.1646	0.031746	0	0.111111	0	0.111111	0	0	0
8	8190490	C	G	PRAG1	intronic	0	0	0	0	0	0	0	0.247404	0.1501	0.3578	0.2363	0.2887	0.1636	0.047619	0	0.111111	0	0.222222	0	0	0
8	8190565	A	G	PRAG1	intronic	0	0	0	0	0	0	0	0.249401	0.1561	0.3578	0.2392	0.2897	0.1646	0.047619	0	0	0	0.333333	0	0	0
8	8190799	A	G	PRAG1	intronic	0	0	0	0	0	0	0	0	0	0	0	0	0	0.00793651	0	0.0555556	0	0	0	0	0
8	8191883	T	C	PRAG1	intronic	0	0	0	0	0	0	0	0.233826	0.1511	0.3064	0.2349	0.2887	0.1636	0.0357143	0	0	0.25	0	0	0	0
8	8192080	C	T	PRAG1	intronic	0	0	0	0	0	0	0	0.0573083	0.1312	0.031	0.0778	0.001	0.0603	0.047619	0	0.333333	0	0	0	0	0
8	8192582	GA	G	SGK223	intron_variant	0	0	0	0	0	0	0	0	0	0	0	0	0	0.00714286	0	0	0	0	0	0.05	0
8	8192792	A	G	PRAG1	intronic	0	0	0	0	0	0	0	0	0	0	0	0	0	0.047619	0	0.333333	0	0	0	0	0
8	8192831	T	C	PRAG1	intronic	0	0	0	0	0	0	0	0.339058	0.2833	0.4887	0.33	0.2976	0.2434	0.047619	0	0	0	0.333333	0	0	0
8	8193050	G	T	PRAG1	intronic	0	0	0	0	0	0	0	0	0	0	0	0	0	0.142857	0	0	1	0	0	0	0
8	8193063	T	TA	PRAG1	intronic	0	0	0	0	0	0	0	0.0613019	0.1332	0.0363	0.085	0.004	0.0634	0.285714	0	1	1	0	0	0	0
8	8193221	T	C	PRAG1	intronic	0	0	0	0	0	0	0	0.159145	0.1521	0.0318	0.2133	0.2917	0.1636	0.0119048	0.0833333	0	0	0	0	0	0
8	8193454	G	A	PRAG1	intronic	0	0	0	0	0	0	0	0.965455	0.9761	0.9584	0.9827	0.9931	0.9233	0.571429	0	0	1	1	1	1	0
8	8194620	A	C	PRAG1	intronic	0	0	0	0	0	0	0	0.16254	0.164	0.0333	0.2147	0.2907	0.1667	0.0285714	0.2	0	0	0	0	0	0
8	8194732	T	G	PRAG1	intronic	0	0	0	0	0	0	0	0.322684	0.2833	0.4357	0.3271	0.2927	0.2382	0.0357143	0	0.25	0	0	0	0	0
8	8194733	T	C	PRAG1	intronic	0	0	0	0	0	0	0	0.322684	0.2833	0.4357	0.3271	0.2927	0.2382	0.0357143	0	0.25	0	0	0	0	0
8	8194746	C	G	PRAG1	intronic	0	0	0	0	0	0	0	0.323283	0.2833	0.438	0.3271	0.2927	0.2382	0.0428571	0	0.3	0	0	0	0	0
8	8195121	C	T	PRAG1	intronic	0	0	0	0	0	0	0	0	0	0	0	0	0	0.00595239	0	0.0416667	0	0	0	0	0
8	8195374	C	T	PRAG1	intronic	0	0	0	0	0	0	0	0	0	0	0	0	0	0.00510204	0.0357143	0	0	0	0	0	0
8	8195686	G	T	PRAG1	intronic	0	0	0	0	0	0	0	0	0	0	0	0	0	0.0054945	0	0.0384615	0	0	0	0	0
8	8195761	T	A	PRAG1	intronic	0	0	0	0	0	0	0	0	0	0	0	0	0	0.00595239	0	0.0416667	0	0	0	0	0
8	8195976	G	T	PRAG1	intronic	0	0	0	0	0	0	0	0	0	0	0	0	0	0.015873	0	0.111111	0	0	0	0	0
8	8196431	A	G	PRAG1	intronic	0	0	0	0	0	0	0	0	0	0	0	0	0	0.00420169	0	0.0294118	0	0	0	0	0
8	8196697	C	T	PRAG1	intronic	0	0	0	0	0	0	0	0.0231629	0.0398	0.0023	0.049	0.001	0.0389	0.0032345	0	0	0	0	0	0	0.0226415
8	8196882	C	T	PRAG1	intronic	0	0	0	0	0	0	0	0	0	0	0	0	0	0.000590319	0	0	0	0	0	0	0.00413223
8	8196926	A	G	PRAG1	intronic	0	0	0	0	0	0	0	0.00439297	0	0.0166	0	0	0	0.00238096	0	0	0	0.0166667	0	0	0
8	8197249	G	C	PRAG1	intronic	0	0	0	0	0	0	0	0.0664936	0.1292	0.0666	0.0793	0.001	0.0603	0.0357143	0	0.133333	0	0.116667	0	0	0
8	8197274	GA	G	SGK223	intronic	0	0	0	0	0	0	0	0	0	0	0	0	0	0.0421644	0	0	0	0	0	0	0.295151
8	8197296	G	T	PRAG1	intronic	0	0	0	0	0	0	0	0.000998403	0	0.0038	0	0	0	0.000234577	0	0	0	0	0	0	0.00164204
8	8197312	T	C	PRAG1	intronic	0	0	0	0	0	0	0	0	0	0	0	0	0	0.000235739	0	0	0	0	0	0	0.00165017
8	8197407	A	G	PRAG1	intronic	0	0	0	0	0	0	0	0.0720847	0.0199	0.1936	0.0259	0.001	0.0675	0.010989	0	0	0.0769231	0	0	0	0
8	8197531	C	T	PRAG1	intronic	0	0	0	0	0	0	0	0.150759	0.1302	0.351	0.1095	0.006	0.0798	0.015873	0.111111	0	0	0	0	0	0
8	8197722	A	G	PRAG1	intronic	0	0	0	0	0	0	0	0.475439	0.3171	0.8858	0.3703	0.3125	0.3262	0.0571429	0	0	0	0.4	0	0	0
8	8198225	C	T	PRAG1	intronic	0	0	0	0	0	0	0	0.151358	0.1491	0.031	0.2046	0.2857	0.1401	0.142857	0	0	0.5	0	0.5	0	0
8	8198306	C	G	PRAG1	intronic	0	0	0	0	0	0	0	0.33746	0.326	0.0507	0.4193	0.6062	0.4018	0.0285714	0	0	0	0.2	0	0	0
8	8198350	T	G	PRAG1	intronic	0	0	0	0	0	0	0	0.474042	0.329	0.8744	0.3703	0.3135	0.3211	0.047619	0.333333	0	0	0	0	0	0
8	8198586	T	C	PRAG1	intronic	0	0	0	0	0	0	0	0	0	0	0	0	0	0.015873	0	0.111111	0	0	0	0	0
8	8199164	T	C	PRAG1	intronic	0	0	0	0	0	0	0	0.111022	0.1292	0.1891	0.0836	0.002	0.1186	0.0285714	0	0.2	0	0	0	0	0
8	8199438	A	C	PRAG1	intronic	0	0	0	0	0	0	0	0.809105	0.6392	0.9365	0.7781	0.9187	0.7209	0.190476	1	0	0.333333	0	0	0	0
8	8199529	C	A	PRAG1	intronic	0	0	0	0	0	0	0	0	0	0	0	0	0	0.0714286	0	0	0.5	0	0	0	0
8	8199711	AT	A	SGK223	intron_variant	0	0	0	0	0	0	0	0	0	0	0	0	0	0.015873	0	0	0	0	0	0.111111	0
8	8199936	C	T	PRAG1	intronic	0	0	0	0	0	0	0	0	0	0	0	0	0	0.0119048	0	0.0833333	0	0	0	0	0
8	8199938	C	T	PRAG1	intronic	0	0	0	0	0	0	0	0	0	0	0	0	0	0.0119048	0	0.0833333	0	0	0	0	0
8	8199944	C	A	PRAG1	intronic	0	0	0	0	0	0	0	0	0	0	0	0	0	0.0357143	0	0	0.25	0	0	0	0
8	8199964	G	A	PRAG1	intronic	0	0	0	0	0	0	0	0.327875	0.3131	0.0499	0.4135	0.6052	0.3722	0.0476191	0	0.166667	0	0.166667	0	0	0
8	8200029	T	C	PRAG1	intronic	0	0	0	0	0	0	0	0	0	0	0	0	0	0.0238096	0	0.166667	0	0	0	0	0
8	8201267	A	G	PRAG1	intronic	0	0	0	0	0	0	0	0.801318	0.6173	0.9372	0.7723	0.9058	0.7198	0.285714	0	1	0	1	0	0	0
8	8201777	G	A	PRAG1	intronic	0	0	0	0	0	0	0	0.000199681	0	0.0008	0	0	0	0.0714286	0	0	0.5	0	0	0	0
8	8201970	A	G	PRAG1	intronic	0	0	0	0	0	0	0	0	0	0	0	0	0	0.0238096	0	0.166667	0	0	0	0	0
8	8202211	A	G	PRAG1	intronic	0	0	0	0	0	0	0	0	0	0	0	0	0	0.0204081	0	0.142857	0	0	0	0	0
8	8202294	A	G	PRAG1	intronic	0	0	0	0	0	0	0	0.461462	0.2932	0.8812	0.3501	0.3006	0.3119	0.012987	0.0909091	0	0	0	0	0	0
8	8202399	C	A	PRAG1	intronic	0	0	0	0	0	0	0	0	0	0	0	0	0	0.0142857	0	0.1	0	0	0	0	0
8	8203075	G	T	PRAG1	intronic	0	0	0	0	0	0	0	0	0	0	0	0	0	0.0204081	0.142857	0	0	0	0	0	0
8	8203076	G	T	PRAG1	intronic	0	0	0	0	0	0	0	0	0	0	0	0	0	0.00714286	0	0.05	0	0	0	0	0
8	8203362	G	T	PRAG1	intronic	0	0	0	0	0	0	0	0.00299521	0.0129	0	0.0029	0	0	0.142857	0	1	0	0	0	0	0
8	8203898	C	T	PRAG1	intronic	0	0	0	0	0	0	0	0.110823	0.1252	0.2322	0.0879	0.001	0.0613	0.0238096	0	0	0.166667	0	0	0	0
8	8204703	C	T	PRAG1	intronic	0	0	0	0	0	0	0	0.00539137	0.0219	0.0008	0.0058	0	0	0.0142857	0	0.1	0	0	0	0	0
8	8205010	C	T	PRAG1	intronic	0	0	0	0	0	0	0	0.804313	0.6392	0.9334	0.7752	0.9266	0.6943	0.0952381	0	0.666667	0	0	0	0	0
8	8205098	A	G	PRAG1	intronic	0	0	0	0	0	0	0	0	0	0	0	0	0	0.015873	0	0	0	0.111111	0	0	0
8	8205105	G	A	PRAG1	intronic	0	0	0	0	0	0	0	0	0	0	0	0	0	0.015873	0	0	0	0.111111	0	0	0
8	8205287	G	A	PRAG1	intronic	0	0	0	0	0	0	0	0.223243	0.0447	0.6762	0.0764	0.0268	0.1012	0.031746	0	0	0	0.222222	0	0	0
8	8205333	C	CT	PRAG1	intronic	0	0	0	0	0	0	0	0.334864	0.3091	0.0825	0.4078	0.6121	0.365	0.0178571	0	0	0	0.125	0	0	0
8	8205803	G	A	PRAG1	intronic	0	0	0	0	0	0	0	0	0	0	0	0	0	0.0102041	0	0	0.0714286	0	0	0	0
8	8206753	A	G	PRAG1	intronic	0	0	0	0	0	0	0	0.660543	0.5099	0.6029	0.6729	0.9206	0.6166	0.047619	0	0.333333	0	0	0	0	0
8	8206875	C	A	PRAG1	intronic	0	0	0	0	0	0	0	0	0	0	0	0	0	0.0142857	0	0	0	0.1	0	0	0
8	8206954	G	A	PRAG1	intronic	0	0	0	0	0	0	0	0.0195687	0.0249	0.0038	0.0893	0.001	0.0051	0.047619	0.333333	0	0	0	0	0	0
8	8206982	T	A	PRAG1	intronic	0	0	0	0	0	0	0	0	0	0	0	0	0	0.0238096	0	0	0	0.166667	0	0	0
8	8208592	G	T	PRAG1	intronic	0	0	0	0	0	0	0	0	0	0	0	0	0	0.0119048	0	0.0833333	0	0	0	0	0
8	8208759	G	C	PRAG1	intronic	0	0	0	0	0	0	0	0.50619	0.3429	0.525	0.4755	0.6429	0.5297	0.157143	0.4	0	0	0.7	0	0	0
8	8209276	T	C	PRAG1	intronic	0	0	0	0	0	0	0	0	0	0	0	0	0	0.010989	0	0.0769231	0	0	0	0	0
8	8209342	A	G	PRAG1	intronic	0	0	0	0	0	0	0	0	0	0	0	0	0	0.010989	0	0.0769231	0	0	0	0	0
8	8210345	T	C	PRAG1	intronic	0	0	0	0	0	0	0	0	0	0	0	0	0	0.0119048	0	0.0833333	0	0	0	0	0
8	8210447	A	G	PRAG1	intronic	0	0	0	0	0	0	0	0	0	0	0	0	0	0.0357143	0	0.25	0	0	0	0	0
8	8212157	T	C	PRAG1	intronic	0	0	0	0	0	0	0	0.415535	0.3211	0.2549	0.4539	0.6448	0.4663	0.142857	0	0.5	0	0	0.5	0	0
8	8212243	T	C	PRAG1	intronic	0	0	0	0	0	0	0	0	0	0	0	0	0	0.0357143	0	0	0.25	0	0	0	0
8	8213284	CAT	C	SGK223	intron_variant	0	0	0	0	0	0	0	0	0	0	0	0	0	0.0214286	0	0	0	0	0	0.15	0
8	8213839	G	T	PRAG1	intronic	0	0	0	0	0	0	0	0	0	0	0	0	0	0.0178571	0	0.125	0	0	0	0	0
8	8214254	C	A	PRAG1	intronic	0	0	0	0	0	0	0	0	0	0	0	0	0	0.0238096	0	0	0	0.166667	0	0	0
8	8215511	C	G	PRAG1	intronic	0	0	0	0	0	0	0	0.0201677	0.0726	0.003	0.0231	0	0.0082	0.0238096	0	0.166667	0	0	0	0	0
8	8216132	G	A	PRAG1	intronic	0	0	0	0	0	0	0	0.0607029	0.1292	0.0477	0.072	0	0.0624	0.0204081	0.142857	0	0	0	0	0	0
8	8216239	C	T	PRAG1	intronic	0	0	0	0	0	0	0	0	0	0	0	0	0	0.00892857	0	0.0625	0	0	0	0	0
8	8216525	G	T	PRAG1	intronic	0	0	0	0	0	0	0	0	0	0	0	0	0	0.0357143	0	0.25	0	0	0	0	0
8	8216986	A	G	PRAG1	intronic	0	0	0	0	0	0	0	0.660942	0.5318	0.59	0.683	0.9236	0.6033	0.0714286	0	0.5	0	0	0	0	0
8	8217122	C	A	PRAG1	intronic	0	0	0	0	0	0	0	0	0	0	0	0	0	0.00793651	0	0.0555556	0	0	0	0	0
8	8217516	C	T	PRAG1	intronic	0	0	0	0	0	0	0	0.413139	0.3549	0.2481	0.4654	0.5873	0.4796	0.142857	0	0	1	0	0	0	0
8	8218571	A	C	PRAG1	intronic	0	0	0	0	0	0	0	0.0155751	0.0358	0.003	0.0245	0	0.0215	0.0238096	0.166667	0	0	0	0	0	0
8	8218597	T	C	PRAG1	intronic	0	0	0	0	0	0	0	0.614417	0.508	0.4924	0.67	0.9008	0.5542	0.130952	0	0.416667	0	0.5	0	0	0
8	8218798	A	G	PRAG1	intronic	0	0	0	0	0	0	0	0	0	0	0	0	0	0.015873	0	0	0	0.111111	0	0	0
8	8218803	T	C	PRAG1	intronic	0	0	0	0	0	0	0	0	0	0	0	0	0	0.015873	0	0.111111	0	0	0	0	0
8	8218869	T	C	PRAG1	intronic	0	0	0	0	0	0	0	0.157149	0.1511	0.1112	0.1931	0.2808	0.0726	0.0142857	0	0.1	0	0	0	0	0
8	8218967	A	G	PRAG1	intronic	0	0	0	0	0	0	0	0.614617	0.5229	0.4357	0.6801	0.8988	0.6115	0.0714286	0.5	0	0	0	0	0	0
8	8219182	G	A	PRAG1	intronic	0	0	0	0	0	0	0	0.799521	0.6352	0.9304	0.7767	0.9246	0.6789	0.190476	0	0	0	0.666667	0	0.666667	0
8	8219895	C	A	PRAG1	intronic	0	0	0	0	0	0	0	0	0	0	0	0	0	0.0357143	0	0	0.25	0	0	0	0
8	8220123	C	A	PRAG1	intronic	0	0	0	0	0	0	0	0	0	0	0	0	0	0.0054945	0	0.0384615	0	0	0	0	0
8	8220441	T	C	PRAG1	intronic	0	0	0	0	0	0	0	0.0527157	0.1392	0.0068	0.0764	0.001	0.0624	0.0357143	0.25	0	0	0	0	0	0
8	8220604	C	T	PRAG1	intronic	0	0	0	0	0	0	0	0.240016	0.1471	0.3873	0.2032	0.2837	0.1176	0.0357143	0	0	0	0.25	0	0	0
8	8220609	G	GTA	PRAG1	intronic	0	0	0	0	0	0	0	0.0167732	0.0258	0.0045	0.0303	0.0089	0.0225	0.0357143	0	0	0	0.25	0	0	0
8	8220869	G	A	PRAG1	intronic	0	0	0	0	0	0	0	0.0307508	0	0.0817	0.0029	0.001	0.044	0.047619	0	0.333333	0	0	0	0	0
8	8220888	C	A	PRAG1	intronic	0	0	0	0	0	0	0	0.0313498	0	0.084	0.0029	0.001	0.044	0.047619	0	0.333333	0	0	0	0	0
8	8221534	C	A	PRAG1	intronic	0	0	0	0	0	0	0	0.0211661	0.001	0.0764	0.0058	0	0	0.0357143	0.25	0	0	0	0	0	0
8	8222168	C	T	PRAG1	intronic	0	0	0	0	0	0	0	0.0117812	0	0.0439	0.0014	0	0	0.015873	0	0.111111	0	0	0	0	0
8	8222192	T	G	PRAG1	intronic	0	0	0	0	0	0	0	0.155751	0.1451	0.1135	0.1931	0.2798	0.0695	0.142857	1	0	0	0	0	0	0
8	8222480	T	C	PRAG1	intronic	0	0	0	0	0	0	0	0.593251	0.4801	0.4244	0.6412	0.8929	0.5951	0.047619	0.333333	0	0	0	0	0	0
8	8223073	G	A	PRAG1	intronic	0	0	0	0	0	0	0	0	0	0	0	0	0	0.0142857	0.1	0	0	0	0	0	0
8	8223898	T	C	PRAG1	intronic	0	0	0	0	0	0	0	0.66254	0.6859	0.6694	0.6888	0.6379	0.636	0.0285714	0	0	0	0.2	0	0	0
8	8223929	A	G	PRAG1	intronic	0	0	0	0	0	0	0	0	0	0	0	0	0	0.0238096	0	0.166667	0	0	0	0	0
8	8224201	A	C	PRAG1	intronic	0	0	0	0	0	0	0	0.441893	0.2863	0.4039	0.4352	0.63	0.4642	0.0510204	0	0.214286	0	0.142857	0	0	0
8	8224203	C	CT	PRAG1	intronic	0	0	0	0	0	0	0	0.395168	0.2863	0.2337	0.4222	0.631	0.4632	0.0306122	0	0.0714286	0	0.142857	0	0	0
8	8224262	A	G	PRAG1	intronic	0	0	0	0	0	0	0	0.000199681	0	0	0	0.001	0	0.00714286	0	0.05	0	0	0	0	0
8	8224377	T	A	PRAG1	intronic	0	0	0	0	0	0	0	0.443291	0.2853	0.3903	0.4395	0.6349	0.4826	0.0357143	0	0.25	0	0	0	0	0
8	8224457	A	G	PRAG1	intronic	0	0	0	0	0	0	0	0	0	0	0	0	0	0.0142857	0	0.1	0	0	0	0	0
8	8224493	C	T	PRAG1	intronic	0	0	0	0	0	0	0	0.395767	0.2843	0.2383	0.4308	0.624	0.4632	0.0214286	0.15	0	0	0	0	0	0
8	8224571	C	A	PRAG1	intronic	0	0	0	0	0	0	0	0	0	0	0	0	0	0.0142857	0	0	0.1	0	0	0	0
8	8224717	T	C	PRAG1	intronic	0	0	0	0	0	0	0	0	0	0	0	0	0	0.0238096	0.166667	0	0	0	0	0	0
8	8225262	A	G	PRAG1	intronic	0	0	0	0	0	0	0	0.187101	0.1879	0.1604	0.2147	0.2708	0.1166	0.0204081	0	0	0	0.142857	0	0	0
8	8226547	G	T	PRAG1	intronic	0	0	0	0	0	0	0	0	0	0	0	0	0	0.0142857	0	0.1	0	0	0	0	0
8	8226862	G	A	PRAG1	intronic	0	0	0	0	0	0	0	0	0	0	0	0	0	0.0285714	0	0.2	0	0	0	0	0
8	8228030	C	T	PRAG1	intronic	0	0	0	0	0	0	0	0.631789	0.4294	0.6755	0.5432	0.7232	0.7495	0.0714286	0.5	0	0	0	0	0	0
8	8228245	C	A	PRAG1	intronic	0	0	0	0	0	0	0	0.65635	0.4294	0.7632	0.5519	0.7242	0.7495	0.0952381	0.666667	0	0	0	0	0	0
8	8228404	C	T	PRAG1	intronic	0	0	0	0	0	0	0	0.407748	0.3012	0.2481	0.4265	0.624	0.4969	0.0857143	0.4	0.2	0	0	0	0	0
8	8228784	CT	C	SGK223	intron_variant	0	0	0	0	0	0	0	0	0	0	0	0	0	0.047619	0	0	0.333333	0	0	0	0
8	8228879	T	C	PRAG1	intronic	0	0	0	0	0	0	0	0.242812	0.1282	0.4932	0.1254	0.0992	0.2536	0.0408163	0	0	0	0.285714	0	0	0
8	8228966	G	T	PRAG1	intronic	0	0	0	0	0	0	0	0	0	0	0	0	0	0.0119048	0.0833333	0	0	0	0	0	0
8	8229818	C	G	PRAG1	intronic	0	0	0	0	0	0	0	0.696086	0.4235	0.8865	0.5663	0.7371	0.7689	0.095238	0.333333	0	0	0	0.333333	0	0
8	8230070	C	A	PRAG1	intronic	0	0	0	0	0	0	0	0	0	0	0	0	0	0.0178571	0	0.125	0	0	0	0	0
8	8230361	G	A	PRAG1	intronic	0	0	0	0	0	0	0	0.200479	0.1292	0.3419	0.1124	0.0992	0.2495	0.0119048	0.0833333	0	0	0	0	0	0
8	8230625	A	C	PRAG1	intronic	0	0	0	0	0	0	0	0.200879	0.1292	0.3434	0.1124	0.0992	0.2495	0.0204081	0	0	0	0.142857	0	0	0
8	8230677	C	T	PRAG1	intronic	0	0	0	0	0	0	0	0.200879	0.1292	0.3434	0.1124	0.0992	0.2495	0.047619	0.333333	0	0	0	0	0	0
8	8230780	C	T	PRAG1	intronic	0	0	0	0	0	0	0	0	0	0	0	0	0	0.00892857	0	0.0625	0	0	0	0	0
8	8230927	C	T	PRAG1	intronic	0	0	0	0	0	0	0	0.200479	0.1292	0.3419	0.1124	0.0992	0.2495	0.0357143	0	0	0	0.25	0	0	0
8	8231274	T	C	PRAG1	intronic	0	0	0	0	0	0	0	0	0	0	0	0	0	0.0357143	0	0	0	0.25	0	0	0
8	8231482	A	C	PRAG1	intronic	0	0	0	0	0	0	0	0.202276	0.1312	0.3457	0.1124	0.1002	0.2505	0.0285714	0.2	0	0	0	0	0	0
8	8232724	T	TTTTTTTTG	PRAG1	intronic	0	0	0	0	0	0	0	0.646166	0.4066	0.7519	0.549	0.7302	0.7321	0.0357143	0	0.25	0	0	0	0	0
8	8232967	C	A	PRAG1	intronic	0	0	0	0	0	0	0	0.433706	0.3052	0.3086	0.4323	0.6409	0.5225	0.0238096	0.166667	0	0	0	0	0	0
8	8233740	C	A	PRAG1	intronic	0.0014	0.0192	3.541e-05	0.0009	0	2.818e-05	0	0.00399361	0	0.0144	0.0014	0	0	0.00238096	0	0	0	0.0166667	0	0	0
8	8233744	G	A	PRAG1	intronic	4.579e-05	0	0.0003	0	0	9.301e-06	0	0	0	0	0	0	0	0.000117288	0	0	0	0	0	0	0.000821018
8	8233858	G	A	PRAG1	synonymous SNV	0.002	0.0289	0	0.0013	5.562e-05	7.064e-05	0	0.00998403	0	0.0363	0.0029	0	0	0.00238096	0	0	0	0.0166667	0	0	0
8	8233872	T	G	PRAG1	nonsynonymous SNV	0.0002	0.003	0	0.0002	0	0	0	0.00139776	0	0.0053	0	0	0	0.000117288	0	0	0	0	0	0	0.000821018
8	8233941	G	T	PRAG1	nonsynonymous SNV	0.0019	0.0218	3.268e-05	0.0014	0	0.0002	0	0.00878594	0	0.0325	0.0014	0	0	0.00238096	0	0	0	0.0166667	0	0	0
8	8234062	C	A	PRAG1	synonymous SNV	0	0	0	0	0	0	0	0	0	0	0	0	0	0.000117288	0	0	0	0	0	0	0.000821018
8	8234066	G	A	PRAG1	nonsynonymous SNV	4.052e-06	0	0	0	0	8.942e-06	0	0	0	0	0	0	0	0.000117288	0	0	0	0	0	0	0.000821018
8	8234071	C	T	PRAG1	synonymous SNV	0.0001	0.0007	3.326e-05	5.842e-05	0	7.158e-05	0.0002	0	0	0	0	0	0	0.00255101	0	0	0.0178571	0	0	0	0
8	8234072	G	A	PRAG1	nonsynonymous SNV	0.0004	0.0051	6.642e-05	0.0004	0	3.577e-05	0	0.00139776	0	0.0053	0	0	0	0.00255101	0	0	0.0178571	0	0	0	0
8	8234077	G	C	PRAG1	synonymous SNV	0.3663	0.2916	0.4821	0.542	0.6391	0.2752	0.2891	0.425719	0.2783	0.3064	0.4222	0.6409	0.5194	0.0761904	0	0.283333	0	0.25	0	0	0
8	8234113	G	A	PRAG1	synonymous SNV	0.0759	0.113	0.1748	0.043	0.0943	0.053	0.0589	0.0998403	0.0616	0.1029	0.0519	0.0744	0.1953	0.0238095	0	0.0333333	0	0.133333	0	0	0
8	8234119	G	A	PRAG1	synonymous SNV	0.0001	0.002	0	0	5.591e-05	0	0	0.000199681	0	0	0	0.001	0	0.000117288	0	0	0	0	0	0	0.000821018
8	8234126	C	T	PRAG1	nonsynonymous SNV	0.0005	0.0002	0.0004	0.0008	0	0.0005	0	0.000199681	0	0	0	0	0.001	0.000586441	0	0	0	0	0	0	0.00410509
8	8234177	A	G	PRAG1	nonsynonymous SNV	0.0002	0.0018	0.0001	0.0001	0.0004	7.265e-05	0	0.00119808	0	0.0045	0	0	0	0.000117288	0	0	0	0	0	0	0.000821018
8	8234187	C	T	PRAG1	nonsynonymous SNV	0.0008	0.0112	6.606e-05	0.0003	0.0001	9.968e-05	0	0.00319489	0	0.0121	0	0	0	0.00238096	0	0.0166667	0	0	0	0	0
8	8234192	G	C	PRAG1	nonsynonymous SNV	0.3901	0.3619	0.4866	0.5545	0.64	0.302	0.3219	0.454473	0.3022	0.3918	0.4323	0.6409	0.5194	0.0857143	0	0.3	0	0.3	0	0	0
8	8234218	C	T	PRAG1	synonymous SNV	0.3896	0.362	0.4871	0.553	0.6378	0.3019	0.3186	0.453674	0.3002	0.3896	0.4323	0.6409	0.5204	0.0857143	0	0.3	0	0.3	0	0	0
8	8234219	G	A	PRAG1	nonsynonymous SNV	0.3894	0.3575	0.4871	0.5528	0.6379	0.3019	0.3194	0.453275	0.3002	0.388	0.4323	0.6409	0.5204	0.0857143	0	0.3	0	0.3	0	0	0
8	8234245	C	T	PRAG1	synonymous SNV	0.0001	6.793e-05	6.546e-05	0.0001	5.591e-05	0.0002	0	0	0	0	0	0	0	0.00238096	0	0.0166667	0	0	0	0	0
8	8234269	G	A	PRAG1	synonymous SNV	8.206e-05	0	3.272e-05	0	0.0008	2.709e-05	0	0	0	0	0	0	0	0.000117288	0	0	0	0	0	0	0.000821018
8	8234327	G	A	PRAG1	nonsynonymous SNV	8.967e-05	0	0.0003	0	0	2.709e-05	0	0.000199681	0	0	0	0	0.001	0.000117288	0	0	0	0	0	0	0.000821018
8	8234349	T	C	PRAG1	nonsynonymous SNV	0	0	0	0	0	0	0	0	0	0	0	0	0	0.000117288	0	0	0	0	0	0	0.000821018
8	8234384	T	C	PRAG1	nonsynonymous SNV	4.044e-06	0	3.268e-05	0	0	0	0	0	0	0	0	0	0	0.000117288	0	0	0	0	0	0	0.000821018
8	8234390	A	G	PRAG1	nonsynonymous SNV	0.0001	0	0	0.0006	0	5.365e-05	0	0	0	0	0	0	0	0.000117288	0	0	0	0	0	0	0.000821018
8	8234449	G	A	PRAG1	synonymous SNV	1.611e-05	0	0	5.798e-05	0	8.898e-06	0	0	0	0	0	0	0	0.000117288	0	0	0	0	0	0	0.000821018
8	8234714	C	T	PRAG1	nonsynonymous SNV	0.3952	0.3669	0.4904	0.5567	0.6398	0.3076	0.3373	0.455871	0.3052	0.3903	0.4366	0.6409	0.5225	0.0904761	0	0.333333	0	0.3	0	0	0
8	8234726	G	C	PRAG1	nonsynonymous SNV	8.186e-06	0	0	2.908e-05	0	9.063e-06	0	0	0	0	0	0	0	0.00238096	0	0	0	0.0166667	0	0	0
8	8234730	G	T	PRAG1	nonsynonymous SNV	3.266e-05	0	0	5.812e-05	0	4.522e-05	0	0	0	0	0	0	0	0.000117288	0	0	0	0	0	0	0.000821018
8	8234743	C	T	PRAG1	synonymous SNV	0.0014	0.0201	3.274e-05	0.0009	0	2.721e-05	0	0.00359425	0	0.0136	0	0	0	0.00238096	0	0	0	0.0166667	0	0	0
8	8234868	C	CGCCGCT	PRAG1;PRAG1	nonframeshift substitution	0.5473	0.8052	0.7311	0.6388	0.7385	0.4379	0.4351	0.595048	0.3827	0.7254	0.4942	0.629	0.6738	0.159524	0	0.516667	0	0.6	0	0	0
8	8234884	G	A	PRAG1	synonymous SNV	1.337e-05	0	0	3.166e-05	0	1.982e-05	0	0	0	0	0	0	0	0.000234577	0	0	0	0	0	0	0.00164204
8	8234904	C	T	PRAG1	nonsynonymous SNV	0.0056	0.0013	0.0033	0.0023	0.0001	0.0078	0.0088	0.00199681	0.005	0.0008	0.0014	0	0.0031	0.00238096	0	0.0166667	0	0	0	0	0
8	8234905	G	A	PRAG1	synonymous SNV	0.0016	0.0004	8.422e-05	0.0005	0	0.002	0.0058	0.000798722	0.002	0	0.0014	0	0.001	0.0047619	0	0.0333333	0	0	0	0	0
8	8234980	G	C	PRAG1	nonsynonymous SNV	0.0183	0.0023	0.0203	0.0062	6.023e-05	0.0225	0.0447	0.00898562	0.0169	0	0.0072	0	0.0235	0.00714286	0	0.05	0	0	0	0	0
8	8235012	G	A	PRAG1	nonsynonymous SNV	0.0022	0	0.0209	3.583e-05	0	7.803e-05	0	0.00539137	0.001	0	0	0	0.0266	0.000234577	0	0	0	0	0	0	0.00164204
8	8235013	C	T	PRAG1	synonymous SNV	0	0	0	0	0	0	0	0	0	0	0	0	0	0.000117288	0	0	0	0	0	0	0.000821018
8	8235031	C	T	PRAG1	synonymous SNV	0.0015	0.0002	0	0.0005	5.76e-05	0.002	0.0054	0	0	0	0	0	0	0.000117288	0	0	0	0	0	0	0.000821018
8	8235121	G	A	PRAG1	synonymous SNV	0	0	0	0	0	0	0	0	0	0	0	0	0	0.000117288	0	0	0	0	0	0	0.000821018
8	8235203	T	C	PRAG1	nonsynonymous SNV	0	0	0	0	0	0	0	0	0	0	0	0	0	0.000117288	0	0	0	0	0	0	0.000821018
8	8235222	G	A	PRAG1	nonsynonymous SNV	1.607e-05	0	0	0	0	3.545e-05	0	0	0	0	0	0	0	0.000117288	0	0	0	0	0	0	0.000821018
8	8235271	C	G	PRAG1	synonymous SNV	8.02e-06	0	0	2.898e-05	0	8.839e-06	0	0	0	0	0	0	0	0.000117288	0	0	0	0	0	0	0.000821018
8	8235451	G	C	PRAG1	synonymous SNV	0.0062	0.0008	0	0.0004	0	0.0058	0.0392	0.00119808	0.006	0	0	0	0	0.00255101	0	0	0.0178571	0	0	0	0
8	8235504	C	T	PRAG1	nonsynonymous SNV	0.003	6.483e-05	0.0009	2.928e-05	0.039	1.813e-05	0	0.00838658	0	0	0	0.0397	0.002	0.000117288	0	0	0	0	0	0	0.000821018
8	8235510	G	C	PRAG1	nonsynonymous SNV	0.0061	0.0014	0.0032	0.0065	0	0.0089	0.0012	0.00239617	0.007	0	0.0043	0	0.002	0.00714286	0	0.0333333	0	0.0166667	0	0	0
8	8235523	G	A	PRAG1	synonymous SNV	0.0354	0.0075	0.0645	0.0141	5.646e-05	0.045	0.0269	0.0159744	0.0278	0.0015	0.0187	0.001	0.0368	0.0142857	0	0.0666667	0	0.0333333	0	0	0
8	8235555	G	T	PRAG1	nonsynonymous SNV	0.0031	0.0392	0.0001	0.0014	0	5.486e-05	0	0.0105831	0	0.0393	0.0014	0	0	0.00255101	0	0	0.0178571	0	0	0	0
8	8235604	A	G	PRAG1	intronic	0.0011	0.0001	0.0089	9.71e-05	0.0001	0.0004	0	0.00119808	0	0	0	0	0.0061	0.000117288	0	0	0	0	0	0	0.000821018
8	8235605	C	T	PRAG1	intronic	0.0028	0.0294	0.0006	0.0018	0.0003	0.0001	0	0.00978435	0	0.0356	0.0029	0	0	0.00238096	0	0	0	0.0166667	0	0	0
8	8235642	A	G	PRAG1	intronic	0	0	0	0	0	0	0	0.0091853	0	0	0	0.0456	0	0.000117288	0	0	0	0	0	0	0.000821018
8	8235657	G	A	PRAG1	intronic	0	0	0	0	0	0	0	0.000998403	0.005	0	0	0	0	0.00238096	0	0.0166667	0	0	0	0	0
8	8235665	G	A	PRAG1	intronic	0	0	0	0	0	0	0	0	0	0	0	0	0	0.000117288	0	0	0	0	0	0	0.000821018
8	8235763	C	T	PRAG1	intronic	0	0	0	0	0	0	0	0.00179712	0.007	0	0.0014	0	0.001	0.0047619	0	0.0333333	0	0	0	0	0
8	8235779	G	C	PRAG1	intronic	0	0	0	0	0	0	0	0	0	0	0	0	0	0.000119446	0	0	0	0	0	0	0.00083612
8	8235841	A	G	PRAG1	intronic	0	0	0	0	0	0	0	0	0	0	0	0	0	0.00492611	0	0.0344828	0	0	0	0	0
8	8235884	A	G	PRAG1	intronic	0	0	0	0	0	0	0	0	0	0	0	0	0	0.000357143	0	0	0	0	0	0	0.0025
8	8236184	A	T	PRAG1	intronic	0	0	0	0	0	0	0	0.00139776	0.006	0	0.0014	0	0	0.00714286	0.05	0	0	0	0	0	0
8	8236191	C	A	PRAG1	intronic	0	0	0	0	0	0	0	0.673522	0.4583	0.7489	0.5692	0.746	0.7924	0.0238096	0.166667	0	0	0	0	0	0
8	8236226	G	C	PRAG1	intronic	0	0	0	0	0	0	0	0	0	0	0	0	0	0.00793651	0	0.0555556	0	0	0	0	0
8	8236231	C	T	PRAG1	intronic	0	0	0	0	0	0	0	0.138778	0.1829	0.0083	0.1988	0.2679	0.0941	0.0357143	0.25	0	0	0	0	0	0
8	8236248	A	G	PRAG1	intronic	0	0	0	0	0	0	0	0.673123	0.4573	0.7489	0.5692	0.745	0.7924	0.0119048	0.0833333	0	0	0	0	0	0
8	8236291	A	C	PRAG1	intronic	0	0	0	0	0	0	0	0	0	0	0	0	0	0.00952381	0	0.0666667	0	0	0	0	0
8	8236677	C	T	PRAG1	intronic	0	0	0	0	0	0	0	0.847045	0.6392	0.9017	0.781	0.998	0.8783	0.142857	1	0	0	0	0	0	0
8	8237086	T	G	PRAG1	intronic	0	0	0	0	0	0	0	0.335264	0.2833	0.062	0.4294	0.5665	0.453	0.0285714	0.2	0	0	0	0	0	0
8	8237090	G	T	PRAG1	intronic	0	0	0	0	0	0	0	0	0	0	0	0	0	0.0102041	0	0.0714286	0	0	0	0	0
8	8237716	T	C	PRAG1	intronic	0	0	0	0	0	0	0	0	0	0	0	0	0	0.0142857	0	0	0.1	0	0	0	0
8	8237721	A	G	PRAG1	intronic	0	0	0	0	0	0	0	0	0	0	0	0	0	0.0142857	0	0	0.1	0	0	0	0
8	8237729	T	G	PRAG1	intronic	0	0	0	0	0	0	0	0	0	0	0	0	0	0.0285714	0	0	0.2	0	0	0	0
8	8237848	C	T	PRAG1	intronic	0	0	0	0	0	0	0	0.120807	0.1421	0.0061	0.1671	0.254	0.0838	0.015873	0	0.111111	0	0	0	0	0
8	8237938	G	A	PRAG1	intronic	0	0	0	0	0	0	0	0.156749	0.1064	0.2466	0.0951	0.0754	0.2147	0.0238096	0	0	0.166667	0	0	0	0
8	8238546	T	C	PRAG1	intronic	0	0	0	0	0	0	0	0	0	0	0	0	0	0.010989	0.0769231	0	0	0	0	0	0
8	8238800	G	A	PRAG1	intronic	0	0	0	0	0	0	0	0.000399361	0.002	0	0	0	0	0.000187477	0	0	0	0	0	0	0.00131234
8	8239085	G	C	PRAG1	nonsynonymous SNV	0.0002	0.0032	0	0.0003	0	0	0	0.00139776	0	0.003	0.0043	0	0	0.000117288	0	0	0	0	0	0	0.000821018
8	8239126	G	T	PRAG1	synonymous SNV	0	0	0	0	0	0	0	0	0	0	0	0	0	0.000117288	0	0	0	0	0	0	0.000821018
8	8239295	C	A	PRAG1	UTR5	0.0007	0	7.354e-05	0.0012	0	0.0011	6.748e-05	0	0	0	0	0	0	0.000117288	0	0	0	0	0	0	0.000821018
8	8239455	A	C	PRAG1	intronic	0	0	0	0	0	0	0	0	0	0	0	0	0	0.00238096	0	0	0	0.0166667	0	0	0
8	8239627	T	C	PRAG1	intronic	0	0	0	0	0	0	0	0	0	0	0	0	0	0.0075188	0	0.0526316	0	0	0	0	0
8	8240778	C	A	PRAG1	intronic	0	0	0	0	0	0	0	0	0	0	0	0	0	0.00595239	0	0.0416667	0	0	0	0	0
8	8240846	C	T	PRAG1	intronic	0	0	0	0	0	0	0	0	0	0	0	0	0	0.012987	0	0.0909091	0	0	0	0	0
8	8240851	C	T	PRAG1	intronic	0	0	0	0	0	0	0	0	0	0	0	0	0	0.0142857	0	0.1	0	0	0	0	0
8	8240852	A	G	PRAG1	intronic	0	0	0	0	0	0	0	0	0	0	0	0	0	0.0142857	0	0.1	0	0	0	0	0
8	8240855	A	T	PRAG1	intronic	0	0	0	0	0	0	0	0	0	0	0	0	0	0.015873	0	0.111111	0	0	0	0	0
8	8240856	C	G	PRAG1	intronic	0	0	0	0	0	0	0	0	0	0	0	0	0	0.015873	0	0.111111	0	0	0	0	0
8	8240860	C	G	PRAG1	intronic	0	0	0	0	0	0	0	0	0	0	0	0	0	0.015873	0	0.111111	0	0	0	0	0
8	8240878	T	C	PRAG1	intronic	0	0	0	0	0	0	0	0	0	0	0	0	0	0.015873	0	0.111111	0	0	0	0	0
8	8241316	G	A	PRAG1	intronic	0	0	0	0	0	0	0	0.49401	0.3131	0.5212	0.4741	0.5923	0.5562	0.0238096	0	0	0	0.166667	0	0	0
8	8241383	T	A	PRAG1	intronic	0	0	0	0	0	0	0	0.448882	0.3181	0.3699	0.4597	0.5933	0.5337	0.0714286	0.25	0	0.25	0	0	0	0
8	8241665	G	A	PRAG1	intronic	0	0	0	0	0	0	0	0.486621	0.3012	0.5144	0.464	0.5933	0.546	0.063492	0	0.333333	0	0.111111	0	0	0
8	8241697	G	T	PRAG1	intronic	0	0	0	0	0	0	0	0	0	0	0	0	0	0.0119048	0	0	0	0	0.0833333	0	0
8	8241772	T	C	PRAG1	intronic	0	0	0	0	0	0	0	0.826278	0.6392	0.8162	0.7795	0.999	0.8875	0.114286	0	0	0	0.6	0.2	0	0
8	8241836	G	A	PRAG1	intronic	0	0	0	0	0	0	0	0.00319489	0.004	0.0015	0.0072	0	0.0051	0.0142857	0	0.1	0	0	0	0	0
8	8242800	C	A	PRAG1	intronic	0	0	0	0	0	0	0	0.441294	0.2793	0.388	0.4352	0.5933	0.5276	0.015873	0	0.111111	0	0	0	0	0
8	8243230	C	A	PRAG1	UTR5	0	0	0	0	0	0	0	0	0	0	0	0	0	0.0064935	0	0	0.0454545	0	0	0	0
8	8243435	G	T	PRAG1	UTR5	0	0	0	0	0	0	0	0.136781	0.0885	0.2216	0.0778	0.0744	0.1779	0.0408163	0	0	0.142857	0	0.142857	0	0
8	8243927	C	T	PRAG1	UTR5	0	0	0	0	0	0	0	0.488419	0.3221	0.5023	0.4568	0.5893	0.5593	0.0396826	0.277778	0	0	0	0	0	0
8	8243979	T	C	PRAG1	upstream	0	0	0	0	0	0	0	0.839257	0.6352	0.8699	0.7781	0.999	0.8865	0.132653	0	0	0	0.642857	0.285714	0	0
8	8244299	C	T	PRAG1	upstream	0	0	0	0	0	0	0	0.135184	0.2873	0.1135	0.196	0.002	0.1022	0.0190476	0	0	0	0.133333	0	0	0
8	8244668	C	T	PRAG1	upstream	0	0	0	0	0	0	0	0	0	0	0	0	0	0.0064935	0	0.0454545	0	0	0	0	0
8	8244764	G	T	PRAG1	upstream	0	0	0	0	0	0	0	0	0	0	0	0	0	0.00714286	0	0.05	0	0	0	0	0
8	8244864	T	C	PRAG1	upstream	0	0	0	0	0	0	0	0.000798722	0.002	0	0.0029	0	0	0.0119048	0	0.0833333	0	0	0	0	0
8	8245067	TGAGAGGAGGAAGATGGGCCCCCACCCCCACCCCCAGATCCCTGGCTCTCCTCTTTGCTGCTGTGGGTGTGGACAGA	T	SGK223	upstream_gene_variant	0	0	0	0	0	0	0	0	0	0	0	0	0	0.0338346	0	0.236842	0	0	0	0	0
8	8245761	A	T	PRAG1;CLDN23	intergenic	0	0	0	0	0	0	0	0.801118	0.6799	0.8472	0.8026	0.8968	0.7638	0.142857	0	0	0	0	1	0	0
8	8245946	G	A	PRAG1;CLDN23	intergenic	0	0	0	0	0	0	0	0	0	0	0	0	0	0.0178571	0	0.125	0	0	0	0	0
8	8246142	G	T	PRAG1;CLDN23	intergenic	0	0	0	0	0	0	0	0	0	0	0	0	0	0.0714286	0	0.5	0	0	0	0	0
8	8246445	T	G	PRAG1;CLDN23	intergenic	0	0	0	0	0	0	0	0.802117	0.6799	0.8502	0.8026	0.8968	0.7648	0.190476	0.333333	0	0	0	1	0	0
8	8246737	G	A	PRAG1;CLDN23	intergenic	0	0	0	0	0	0	0	0	0	0	0	0	0	0.0119048	0	0.0833333	0	0	0	0	0
8	8246940	A	G	PRAG1;CLDN23	intergenic	0	0	0	0	0	0	0	0	0	0	0	0	0	0.012987	0	0.0909091	0	0	0	0	0
8	8247213	T	C	PRAG1;CLDN23	intergenic	0	0	0	0	0	0	0	0.810503	0.6799	0.8782	0.8026	0.9008	0.7658	0.214286	1	0	0	0	0.5	0	0
8	8247716	T	A	PRAG1;CLDN23	intergenic	0	0	0	0	0	0	0	0	0	0	0	0	0	0.00510204	0	0.0357143	0	0	0	0	0
8	8248058	G	A	PRAG1;CLDN23	intergenic	0	0	0	0	0	0	0	0.202077	0.2823	0.1188	0.2709	0.2808	0.1022	0.0357143	0.25	0	0	0	0	0	0
8	8248761	G	A	PRAG1;CLDN23	intergenic	0	0	0	0	0	0	0	0.222444	0.2843	0.1868	0.2738	0.2867	0.1043	0.012987	0.0909091	0	0	0	0	0	0
8	8248831	C	A	PRAG1;CLDN23	intergenic	0	0	0	0	0	0	0	0	0	0	0	0	0	0.0119048	0.0833333	0	0	0	0	0	0
8	8249082	G	A	PRAG1;CLDN23	intergenic	0	0	0	0	0	0	0	0.600439	0.5964	0.3026	0.7161	0.8948	0.6217	0.0857143	0.6	0	0	0	0	0	0
8	8249235	A	G	PRAG1;CLDN23	intergenic	0	0	0	0	0	0	0	0	0	0	0	0	0	0.00892857	0	0.0625	0	0	0	0	0
8	8250204	G	A	PRAG1;CLDN23	intergenic	0	0	0	0	0	0	0	0.263179	0.2942	0.3593	0.2147	0.0942	0.3098	0.0535714	0	0	0	0.375	0	0	0
8	8251216	G	A	PRAG1;CLDN23	intergenic	0	0	0	0	0	0	0	0.424121	0.3231	0.2821	0.438	0.6131	0.5153	0.0204081	0.142857	0	0	0	0	0	0
8	8251393	A	G	PRAG1;CLDN23	intergenic	0	0	0	0	0	0	0	0	0	0	0	0	0	0.0047619	0	0.0333333	0	0	0	0	0
8	8251398	C	T	PRAG1;CLDN23	intergenic	0	0	0	0	0	0	0	0	0	0	0	0	0	0.0047619	0	0.0333333	0	0	0	0	0
8	8251399	A	G	PRAG1;CLDN23	intergenic	0	0	0	0	0	0	0	0	0	0	0	0	0	0.0047619	0	0.0333333	0	0	0	0	0
8	8251401	A	G	PRAG1;CLDN23	intergenic	0	0	0	0	0	0	0	0	0	0	0	0	0	0.0047619	0	0.0333333	0	0	0	0	0
8	8251403	C	T	PRAG1;CLDN23	intergenic	0	0	0	0	0	0	0	0	0	0	0	0	0	0.0047619	0	0.0333333	0	0	0	0	0
8	8251408	A	G	PRAG1;CLDN23	intergenic	0	0	0	0	0	0	0	0	0	0	0	0	0	0.0047619	0	0.0333333	0	0	0	0	0
8	8251415	A	G	PRAG1;CLDN23	intergenic	0	0	0	0	0	0	0	0	0	0	0	0	0	0.00510204	0	0.0357143	0	0	0	0	0
8	8251800	A	T	PRAG1;CLDN23	intergenic	0	0	0	0	0	0	0	0.0784744	0.0656	0.1407	0.0346	0.002	0.1176	0.0178571	0	0.125	0	0	0	0	0
8	8252140	A	AT	PRAG1;CLDN23	intergenic	0	0	0	0	0	0	0	0.0784744	0.0656	0.1407	0.0346	0.003	0.1166	0.0714286	0	0.5	0	0	0	0	0
8	8252370	C	G	PRAG1;CLDN23	intergenic	0	0	0	0	0	0	0	0.164936	0.2306	0.1437	0.1787	0.0923	0.1912	0.0714286	0	0	0.166667	0.333333	0	0	0
8	8252625	G	A	PRAG1;CLDN23	intergenic	0	0	0	0	0	0	0	0.265775	0.2962	0.357	0.2161	0.1042	0.3129	0.047619	0	0	0	0.333333	0	0	0
8	8252919	G	T	PRAG1;CLDN23	intergenic	0	0	0	0	0	0	0	0.919529	0.9016	0.8298	0.9597	0.9931	0.955	0.380952	0.666667	0	0	1	0	1	0
8	8253359	A	G	PRAG1;CLDN23	intergenic	0	0	0	0	0	0	0	0	0	0	0	0	0	0.0285714	0	0.2	0	0	0	0	0
8	8253445	A	G	PRAG1;CLDN23	intergenic	0	0	0	0	0	0	0	1	1	1	1	1	1	0.285714	0	1	0	0	0	1	0
8	8254569	A	C	PRAG1;CLDN23	intergenic	0	0	0	0	0	0	0	0	0	0	0	0	0	0.0285714	0	0.2	0	0	0	0	0
8	8254590	A	G	PRAG1;CLDN23	intergenic	0	0	0	0	0	0	0	0.888778	0.9026	0.7209	0.9553	0.9891	0.9509	0.0714286	0.5	0	0	0	0	0	0
8	8254667	G	A	PRAG1;CLDN23	intergenic	0	0	0	0	0	0	0	0.0501198	0.1461	0.0023	0.1037	0	0.0297	0.015873	0.111111	0	0	0	0	0	0
8	8255019	CT	C	NA	intergenic	0	0	0	0	0	0	0	0	0	0	0	0	0	0.047619	0	0.333333	0	0	0	0	0
8	8255319	T	C	PRAG1;CLDN23	intergenic	0	0	0	0	0	0	0	0.939097	0.9026	0.9009	0.964	0.9931	0.955	0.0714286	0.5	0	0	0	0	0	0
8	8255683	A	T	PRAG1;CLDN23	intergenic	0	0	0	0	0	0	0	0	0	0	0	0	0	0.0142857	0	0.1	0	0	0	0	0
8	8255831	T	A	PRAG1;CLDN23	intergenic	0	0	0	0	0	0	0	0.370807	0.2793	0.1823	0.4049	0.5833	0.4765	0.047619	0	0	0	0	0.333333	0	0
8	8256151	C	T	PRAG1;CLDN23	intergenic	0	0	0	0	0	0	0	0.196286	0.2306	0.1415	0.3213	0.1528	0.1912	0.0285714	0.0666667	0.133333	0	0	0	0	0
8	8256312	C	G	PRAG1;CLDN23	intergenic	0	0	0	0	0	0	0	0.938498	0.9026	0.8994	0.9625	0.9931	0.955	0.047619	0.333333	0	0	0	0	0	0
8	8256445	A	C	PRAG1;CLDN23	intergenic	0	0	0	0	0	0	0	0.0874601	0.0676	0.152	0.0375	0.0278	0.1176	0.0285714	0	0	0	0	0.2	0	0
8	8257081	G	C	PRAG1;CLDN23	intergenic	0	0	0	0	0	0	0	0.886981	0.7843	0.8427	0.8919	0.9921	0.9407	0.190476	0	0.5	0	0.833333	0	0	0
8	8257207	C	T	PRAG1;CLDN23	intergenic	0	0	0	0	0	0	0	0	0	0	0	0	0	0.00714286	0	0.05	0	0	0	0	0
8	8257317	C	A	PRAG1;CLDN23	intergenic	0	0	0	0	0	0	0	0.503994	0.4861	0.1929	0.5101	0.8036	0.6299	0.0714286	0.5	0	0	0	0	0	0
8	8257336	CTTCT	C	NA	intergenic	0	0	0	0	0	0	0	0	0	0	0	0	0	0.0238096	0	0.166667	0	0	0	0	0
8	8257372	T	TTTCC	PRAG1;CLDN23	intergenic	0	0	0	0	0	0	0	0	0	0	0	0	0	0.0571429	0.4	0	0	0	0	0	0
8	8257416	T	TTTCTTTC	PRAG1;CLDN23	intergenic	0	0	0	0	0	0	0	0	0	0	0	0	0	0.015873	0	0	0.111111	0	0	0	0
8	8257427	CTTTCTTCT	C	NA	intergenic	0	0	0	0	0	0	0	0	0	0	0	0	0	0.0204081	0	0	0	0	0.142857	0	0
8	8257662	T	A	PRAG1;CLDN23	intergenic	0	0	0	0	0	0	0	0.048123	0.1153	0.0477	0.0706	0.001	0.0123	0.00621119	0.0434783	0	0	0	0	0	0
8	8258404	G	T	PRAG1;CLDN23	intergenic	0	0	0	0	0	0	0	0	0	0	0	0	0	0.0142857	0	0	0.1	0	0	0	0
8	8258448	C	G	PRAG1;CLDN23	intergenic	0	0	0	0	0	0	0	0.504992	0.4871	0.1936	0.513	0.8046	0.6299	0.047619	0.333333	0	0	0	0	0	0
8	8258455	G	A	PRAG1;CLDN23	intergenic	0	0	0	0	0	0	0	0.504792	0.4871	0.1929	0.513	0.8046	0.6299	0.047619	0.333333	0	0	0	0	0	0
8	8258712	T	C	PRAG1;CLDN23	intergenic	0	0	0	0	0	0	0	0.504992	0.4861	0.1936	0.513	0.8056	0.6299	0.0714286	0.5	0	0	0	0	0	0
8	8258916	T	C	PRAG1;CLDN23	intergenic	0	0	0	0	0	0	0	0.936502	0.9006	0.8941	0.9611	0.9931	0.955	0.25	0.75	0	1	0	0	0	0
8	8258962	G	T	PRAG1;CLDN23	intergenic	0	0	0	0	0	0	0	0	0	0	0	0	0	0.00793651	0	0.0555556	0	0	0	0	0
8	8259000	TG	T	NA	intergenic	0	0	0	0	0	0	0	0	0	0	0	0	0	0.00952381	0	0.0666667	0	0	0	0	0
8	8259390	GACCAATGTGGAGAA	G	NA	intergenic	0	0	0	0	0	0	0	0	0	0	0	0	0	0.0142857	0	0.1	0	0	0	0	0
8	8259511	C	T	PRAG1;CLDN23	intergenic	0	0	0	0	0	0	0	0	0	0	0	0	0	0.0238096	0	0.166667	0	0	0	0	0
8	8259527	C	T	PRAG1;CLDN23	intergenic	0	0	0	0	0	0	0	0	0	0	0	0	0	0.0714286	0.5	0	0	0	0	0	0
8	8260079	G	A	PRAG1;CLDN23	intergenic	0	0	0	0	0	0	0	0.123403	0.1551	0.0083	0.1945	0.2222	0.0941	0.0064935	0	0.0454545	0	0	0	0	0
8	8260424	C	G	PRAG1;CLDN23	intergenic	0	0	0	0	0	0	0	0.353035	0.2783	0.1808	0.2622	0.5903	0.4826	0.0714286	0	0.5	0	0	0	0	0
8	8260445	C	T	PRAG1;CLDN23	intergenic	0	0	0	0	0	0	0	0.501797	0.4851	0.1936	0.513	0.7917	0.6288	0.142857	0.666667	0	0	0.333333	0	0	0
8	8260516	G	A	PRAG1;CLDN23	intergenic	0	0	0	0	0	0	0	0.19349	0.2296	0.1407	0.3213	0.1409	0.1912	0.0714286	0	0	0	0.5	0	0	0
8	8261010	A	G	PRAG1;CLDN23	intergenic	0	0	0	0	0	0	0	0.934904	0.9006	0.8941	0.9611	0.9931	0.9468	0.285714	0	0	1	0	1	0	0
8	8261567	AAT	A	NA	intergenic	0	0	0	0	0	0	0	0	0	0	0	0	0	0.428571	0	1	1	0	1	0	0
8	8261897	A	C	PRAG1;CLDN23	intergenic	0	0	0	0	0	0	0	0	0	0	0	0	0	0.0142857	0	0.1	0	0	0	0	0
8	8261902	A	G	PRAG1;CLDN23	intergenic	0	0	0	0	0	0	0	0.508786	0.4871	0.1929	0.5159	0.8284	0.6237	0.0204081	0.142857	0	0	0	0	0	0
8	8262041	T	C	PRAG1;CLDN23	intergenic	0	0	0	0	0	0	0	0.596446	0.5547	0.3502	0.5504	0.8452	0.7485	0.125	0	0.25	0	0.625	0	0	0
8	8262462	G	T	PRAG1;CLDN23	intergenic	0	0	0	0	0	0	0	0	0	0	0	0	0	0.0238096	0	0.166667	0	0	0	0	0
8	8262800	C	G	PRAG1;CLDN23	intergenic	0	0	0	0	0	0	0	0.338658	0.2445	0.1778	0.2493	0.5714	0.4765	0.0357143	0	0.25	0	0	0	0	0
8	8262984	T	TACAC	PRAG1;CLDN23	intergenic	0	0	0	0	0	0	0	0.611821	0.5656	0.4947	0.5476	0.754	0.7168	0.0357143	0.25	0	0	0	0	0	0
8	8263260	A	C	PRAG1;CLDN23	intergenic	0	0	0	0	0	0	0	0.946486	0.9006	0.9289	0.9654	0.9931	0.956	0.214286	0.5	0	0.5	0	0.5	0	0
8	8263482	G	T	PRAG1;CLDN23	intergenic	0	0	0	0	0	0	0	0.192093	0.2296	0.1331	0.3156	0.1429	0.1963	0.0952381	0.666667	0	0	0	0	0	0
8	8263621	C	A	PRAG1;CLDN23	intergenic	0	0	0	0	0	0	0	0	0	0	0	0	0	0.0238096	0	0	0.166667	0	0	0	0
8	8264478	G	C	PRAG1;CLDN23	intergenic	0	0	0	0	0	0	0	0.943291	0.9006	0.9183	0.9625	0.9931	0.956	0.285714	1	0	0	1	0	0	0
8	8264500	A	G	PRAG1;CLDN23	intergenic	0	0	0	0	0	0	0	0.946286	0.9006	0.9274	0.9669	0.9931	0.956	0.285714	1	0	0	1	0	0	0
8	8265705	T	C	PRAG1;CLDN23	intergenic	0	0	0	0	0	0	0	0.946086	0.9006	0.9274	0.9654	0.9931	0.956	0.285714	0	0	1	0	1	0	0
8	8265744	A	G	PRAG1;CLDN23	intergenic	0	0	0	0	0	0	0	0	0	0	0	0	0	0.0047619	0	0.0333333	0	0	0	0	0
8	8265844	A	G	PRAG1;CLDN23	intergenic	0	0	0	0	0	0	0	0	0	0	0	0	0	0.0119048	0	0.0833333	0	0	0	0	0
8	8265991	T	G	PRAG1;CLDN23	intergenic	0	0	0	0	0	0	0	0.00279553	0.0109	0	0.0014	0	0.002	0.0119048	0	0.0833333	0	0	0	0	0
8	8266015	A	G	PRAG1;CLDN23	intergenic	0	0	0	0	0	0	0	0	0	0	0	0	0	0.010989	0	0.0769231	0	0	0	0	0
8	8266044	A	G	PRAG1;CLDN23	intergenic	0	0	0	0	0	0	0	0	0	0	0	0	0	0.00595239	0	0.0416667	0	0	0	0	0
8	8266285	C	G	PRAG1;CLDN23	intergenic	0	0	0	0	0	0	0	0.524561	0.3499	0.6399	0.3343	0.6022	0.6033	0.0408163	0	0.142857	0	0	0.142857	0	0
8	8266309	A	G	PRAG1;CLDN23	intergenic	0	0	0	0	0	0	0	0.380791	0.332	0.1831	0.3084	0.5823	0.5419	0.047619	0.333333	0	0	0	0	0	0
8	8266397	A	C	PRAG1;CLDN23	intergenic	0	0	0	0	0	0	0	0.404353	0.2813	0.3608	0.2925	0.5823	0.4857	0.0357143	0.25	0	0	0	0	0	0
8	8266957	T	C	PRAG1;CLDN23	intergenic	0	0	0	0	0	0	0	0	0	0	0	0	0	0.0119048	0.0833333	0	0	0	0	0	0
8	8267490	A	G	PRAG1;CLDN23	intergenic	0	0	0	0	0	0	0	0	0	0	0	0	0	0.00396826	0	0.0277778	0	0	0	0	0
8	8267685	C	T	PRAG1;CLDN23	intergenic	0	0	0	0	0	0	0	0.933107	0.8946	0.8873	0.9582	0.9931	0.955	0.142857	0	1	0	0	0	0	0
8	8267718	G	A	PRAG1;CLDN23	intergenic	0	0	0	0	0	0	0	0.174521	0.2276	0.0779	0.3055	0.1399	0.1933	0.0204081	0	0.142857	0	0	0	0	0
8	8268586	A	C	PRAG1;CLDN23	intergenic	0	0	0	0	0	0	0	0	0	0	0	0	0	0.0102041	0	0	0	0.0714286	0	0	0
8	8268639	A	G	PRAG1;CLDN23	intergenic	0	0	0	0	0	0	0	0	0	0	0	0	0	0.0142857	0	0	0	0.1	0	0	0
8	8269789	C	T	PRAG1;CLDN23	intergenic	0	0	0	0	0	0	0	0.976438	0.9195	0.997	0.9741	0.9931	0.9918	0.285714	1	0	0	1	0	0	0
8	8269969	AT	A	NA	intergenic	0	0	0	0	0	0	0	0	0	0	0	0	0	0.0357143	0	0.25	0	0	0	0	0
8	8270210	A	T	PRAG1;CLDN23	intergenic	0	0	0	0	0	0	0	0	0	0	0	0	0	0.00840336	0	0.0588235	0	0	0	0	0
8	8270236	A	G	PRAG1;CLDN23	intergenic	0	0	0	0	0	0	0	0	0	0	0	0	0	0.00357143	0	0.025	0	0	0	0	0
8	8270294	T	G	PRAG1;CLDN23	intergenic	0	0	0	0	0	0	0	0.749002	0.6451	0.8442	0.6369	0.8502	0.7025	0.0612244	0.428571	0	0	0	0	0	0
8	8270777	A	G	PRAG1;CLDN23	intergenic	0	0	0	0	0	0	0	0	0	0	0	0	0	0.0285714	0	0.2	0	0	0	0	0
8	8270871	G	T	PRAG1;CLDN23	intergenic	0	0	0	0	0	0	0	0.533147	0.4881	0.292	0.5144	0.8175	0.6258	0.0714286	0	0.5	0	0	0	0	0
8	8270914	T	C	PRAG1;CLDN23	intergenic	0	0	0	0	0	0	0	0.52476	0.508	0.205	0.5331	0.8492	0.6339	0.142857	0	0	0.333333	0.666667	0	0	0
8	8270986	C	G	PRAG1;CLDN23	intergenic	0	0	0	0	0	0	0	0.991613	0.9761	0.9924	0.9899	1	0.999	0.285714	1	0	0	1	0	0	0
8	8271252	G	A	PRAG1;CLDN23	intergenic	0	0	0	0	0	0	0	0.133187	0.1531	0.0091	0.2161	0.2589	0.092	0.012987	0.0909091	0	0	0	0	0	0
8	8271293	T	C	PRAG1;CLDN23	intergenic	0	0	0	0	0	0	0	0	0	0	0	0	0	0.00510204	0.0357143	0	0	0	0	0	0
8	8271383	G	A	PRAG1;CLDN23	intergenic	0	0	0	0	0	0	0	0.157149	0.1521	0.1021	0.2205	0.254	0.092	0.00840336	0.0588235	0	0	0	0	0	0
8	8272565	AT	A	CTA-398F10.1	noncoding transcript	0	0	0	0	0	0	0	0	0	0	0	0	0	0.214286	1	0	0	0.5	0	0	0
8	8272611	C	A	PRAG1;CLDN23	intergenic	0	0	0	0	0	0	0	0	0	0	0	0	0	0.0238096	0	0.166667	0	0	0	0	0
8	8273043	T	G	PRAG1;CLDN23	intergenic	0	0	0	0	0	0	0	0.414537	0.3499	0.2882	0.3184	0.5933	0.5358	0.0816326	0	0.285714	0	0.285714	0	0	0
8	8273110	A	G	PRAG1;CLDN23	intergenic	0	0	0	0	0	0	0	0	0	0	0	0	0	0.0178571	0	0.125	0	0	0	0	0
8	8273955	C	T	PRAG1;CLDN23	intergenic	0	0	0	0	0	0	0	0.154752	0.1531	0.0106	0.2118	0.3065	0.1544	0.0204081	0	0.142857	0	0	0	0	0
8	8275469	A	G	PRAG1;CLDN23	intergenic	0	0	0	0	0	0	0	0.000199681	0	0	0	0	0.001	0.015873	0	0.111111	0	0	0	0	0
8	8275486	T	G	PRAG1;CLDN23	intergenic	0	0	0	0	0	0	0	0	0	0	0	0	0	0.0119048	0	0.0833333	0	0	0	0	0
8	8275566	C	G	PRAG1;CLDN23	intergenic	0	0	0	0	0	0	0	0	0	0	0	0	0	0.0119048	0	0.0833333	0	0	0	0	0
8	8275651	A	C	PRAG1;CLDN23	intergenic	0	0	0	0	0	0	0	0.162141	0.175	0.3737	0.1052	0.0258	0.044	0.047619	0.333333	0	0	0	0	0	0
8	8275707	T	C	PRAG1;CLDN23	intergenic	0	0	0	0	0	0	0	0.747804	0.67	0.8086	0.6441	0.8502	0.7137	0.0714286	0	0	0.5	0	0	0	0
8	8276664	C	A	PRAG1;CLDN23	intergenic	0	0	0	0	0	0	0	0.0189696	0.0298	0.0053	0.0202	0	0.045	0.0285714	0	0.2	0	0	0	0	0
8	8277076	C	A	PRAG1;CLDN23	intergenic	0	0	0	0	0	0	0	0	0	0	0	0	0	0.00793651	0	0.0555556	0	0	0	0	0
8	8277086	C	G	PRAG1;CLDN23	intergenic	0	0	0	0	0	0	0	0	0	0	0	0	0	0.015873	0	0.111111	0	0	0	0	0
8	8277479	A	T	PRAG1;CLDN23	intergenic	0	0	0	0	0	0	0	0	0	0	0	0	0	0.015873	0	0.111111	0	0	0	0	0
8	8279386	A	T	PRAG1;CLDN23	intergenic	0	0	0	0	0	0	0	0.0433307	0.006	0.1354	0.0043	0	0.0297	0.0142857	0	0.05	0	0.05	0	0	0
8	8279407	G	A	PRAG1;CLDN23	intergenic	0	0	0	0	0	0	0	0.379393	0.3787	0.1785	0.428	0.4851	0.5082	0.0793651	0	0.25	0	0.305556	0	0	0
8	8279462	T	G	PRAG1;CLDN23	intergenic	0	0	0	0	0	0	0	0.742412	0.5477	0.7398	0.7133	0.8889	0.816	0.107143	0.75	0	0	0	0	0	0
8	8279570	A	AT	PRAG1;CLDN23	intergenic	0	0	0	0	0	0	0	0.0109824	0	0.0386	0.0058	0	0	0.0142857	0	0.1	0	0	0	0	0
8	8279624	G	A	PRAG1;CLDN23	intergenic	0	0	0	0	0	0	0	0	0	0	0	0	0	0.0142857	0	0.1	0	0	0	0	0
8	8280045	C	G	PRAG1;CLDN23	intergenic	0	0	0	0	0	0	0	0.412141	0.3907	0.2753	0.4409	0.496	0.5123	0.142857	1	0	0	0	0	0	0
8	8281142	T	C	PRAG1;CLDN23	intergenic	0	0	0	0	0	0	0	0.643171	0.5159	0.5144	0.7003	0.881	0.6626	0.0142857	0	0	0.1	0	0	0	0
8	8281191	G	A	PRAG1;CLDN23	intergenic	0	0	0	0	0	0	0	0.179313	0.1103	0.0643	0.2406	0.3869	0.1483	0.00714286	0	0.05	0	0	0	0	0
8	8281248	A	T	PRAG1;CLDN23	intergenic	0	0	0	0	0	0	0	0.179113	0.1103	0.0628	0.2421	0.3869	0.1483	0.0064935	0	0.0454545	0	0	0	0	0
8	8281328	C	G	PRAG1;CLDN23	intergenic	0	0	0	0	0	0	0	0	0	0	0	0	0	0.0142857	0	0	0.1	0	0	0	0
8	8281374	T	C	PRAG1;CLDN23	intergenic	0	0	0	0	0	0	0	0.00439297	0.0169	0	0.0072	0	0	0.0142857	0	0	0	0.1	0	0	0
8	8281437	C	G	PRAG1;CLDN23	intergenic	0	0	0	0	0	0	0	0.0577077	0.0298	0.1657	0.0187	0.005	0.0225	0.0102041	0	0.0714286	0	0	0	0	0
8	8283059	A	C	PRAG1;CLDN23	intergenic	0	0	0	0	0	0	0	0.391973	0.4274	0.1778	0.4337	0.506	0.498	0.0571429	0	0	0.2	0	0.2	0	0
8	8283218	A	G	PRAG1;CLDN23	intergenic	0	0	0	0	0	0	0	0.79972	0.6988	0.8638	0.7983	0.8899	0.7249	0.142857	0.666667	0	0.333333	0	0	0	0
8	8283476	G	A	PRAG1;CLDN23	intergenic	0	0	0	0	0	0	0	0.109026	0.1282	0.2383	0.0764	0.004	0.046	0.0357143	0	0	0	0.0833333	0.166667	0	0
8	8283619	T	C	PRAG1;CLDN23	intergenic	0	0	0	0	0	0	0	0.211062	0.1143	0.171	0.255	0.3859	0.1534	0.0204081	0.142857	0	0	0	0	0	0
8	8283667	A	G	PRAG1;CLDN23	intergenic	0	0	0	0	0	0	0	0.799321	0.7008	0.8623	0.7983	0.8899	0.7229	0.157143	0.4	0.7	0	0	0	0	0
8	8283706	A	G	PRAG1;CLDN23	intergenic	0	0	0	0	0	0	0	0.211262	0.1143	0.171	0.255	0.3869	0.1534	0.00595239	0	0.0416667	0	0	0	0	0
8	8283806	A	T	PRAG1;CLDN23	intergenic	0	0	0	0	0	0	0	0	0	0	0	0	0	0.00952381	0	0.0666667	0	0	0	0	0
8	8284026	G	A	PRAG1;CLDN23	intergenic	0	0	0	0	0	0	0	0.800519	0.6988	0.8676	0.7983	0.8889	0.7249	0.0714286	0	0	0	0	0.5	0	0
8	8284072	A	T	PRAG1;CLDN23	intergenic	0	0	0	0	0	0	0	0.179313	0.1143	0.0628	0.2507	0.376	0.1503	0.0047619	0	0.0333333	0	0	0	0	0
8	8284219	C	G	PRAG1;CLDN23	intergenic	0	0	0	0	0	0	0	0	0	0	0	0	0	0.012987	0	0.0909091	0	0	0	0	0
8	8284516	A	G	PRAG1;CLDN23	intergenic	0	0	0	0	0	0	0	0.0295527	0.0288	0.0658	0.0173	0	0.0204	0.0142857	0.1	0	0	0	0	0	0
8	8284551	A	G	PRAG1;CLDN23	intergenic	0	0	0	0	0	0	0	0.211062	0.1143	0.1702	0.2565	0.3869	0.1524	0.015873	0	0.111111	0	0	0	0	0
8	8284650	T	C	PRAG1;CLDN23	intergenic	0	0	0	0	0	0	0	0.610623	0.5437	0.3835	0.6888	0.8849	0.6483	0.142857	0	0.333333	0	0.666667	0	0	0
8	8284832	C	G	PRAG1;CLDN23	intergenic	0	0	0	0	0	0	0	0.399561	0.4274	0.2126	0.4337	0.5	0.4959	0.0714286	0	0	0	0.5	0	0	0
8	8285204	C	T	PRAG1;CLDN23	intergenic	0	0	0	0	0	0	0	0.795128	0.6988	0.8623	0.7968	0.8839	0.7106	0.142857	0	0	0	1	0	0	0
8	8285302	A	G	PRAG1;CLDN23	intergenic	0	0	0	0	0	0	0	0.115016	0.1282	0.2625	0.0735	0.004	0.046	0.0178571	0	0	0	0.125	0	0	0
8	8285958	C	A	PRAG1;CLDN23	intergenic	0	0	0	0	0	0	0	0	0	0	0	0	0	0.0204081	0	0	0.142857	0	0	0	0
8	8286055	T	C	PRAG1;CLDN23	intergenic	0	0	0	0	0	0	0	0	0	0	0	0	0	0.010989	0	0.0769231	0	0	0	0	0
8	8286106	T	G	PRAG1;CLDN23	intergenic	0	0	0	0	0	0	0	0.226038	0.1441	0.177	0.2738	0.3958	0.1677	0.0357143	0.25	0	0	0	0	0	0
8	8286116	T	C	PRAG1;CLDN23	intergenic	0	0	0	0	0	0	0	0.799521	0.6978	0.8646	0.7983	0.8909	0.7229	0.142857	1	0	0	0	0	0	0
8	8286158	T	C	PRAG1;CLDN23	intergenic	0	0	0	0	0	0	0	0	0	0	0	0	0	0.012987	0	0.0909091	0	0	0	0	0
8	8286179	T	C	PRAG1;CLDN23	intergenic	0	0	0	0	0	0	0	0	0	0	0	0	0	0.00714286	0	0.05	0	0	0	0	0
8	8287056	T	C	PRAG1;CLDN23	intergenic	0	0	0	0	0	0	0	0.183307	0.1312	0.5061	0.0951	0.004	0.0481	0.095238	0	0	0	0.333333	0.333333	0	0
8	8287096	T	C	PRAG1;CLDN23	intergenic	0	0	0	0	0	0	0	0.793331	0.6869	0.8623	0.7925	0.8889	0.7117	0.0714286	0	0	0	0.5	0	0	0
8	8287108	A	AACAC	PRAG1;CLDN23	intergenic	0	0	0	0	0	0	0	0	0	0	0	0	0	0.0285714	0.2	0	0	0	0	0	0
8	8287217	C	T	PRAG1;CLDN23	intergenic	0	0	0	0	0	0	0	0.127396	0.1312	0.3026	0.0793	0.004	0.0481	0.0285714	0.2	0	0	0	0	0	0
8	8287229	G	C	PRAG1;CLDN23	intergenic	0	0	0	0	0	0	0	0.0511182	0.1233	0.0545	0.0648	0.001	0.0143	0.0204081	0	0.142857	0	0	0	0	0
8	8287281	T	G	PRAG1;CLDN23	intergenic	0	0	0	0	0	0	0	1	1	1	1	1	1	0.428571	0	1	0	1	0	1	0
8	8287383	T	G	PRAG1;CLDN23	intergenic	0	0	0	0	0	0	0	0.389577	0.4175	0.1778	0.4294	0.5109	0.4939	0.047619	0.333333	0	0	0	0	0	0
8	8287398	C	T	PRAG1;CLDN23	intergenic	0	0	0	0	0	0	0	0.176717	0.1113	0.0628	0.2493	0.369	0.1483	0.0357143	0.125	0	0	0.125	0	0	0
8	8287526	G	A	PRAG1;CLDN23	intergenic	0	0	0	0	0	0	0	0.438099	0.5338	0.2322	0.4942	0.5069	0.5072	0.0571429	0	0	0.2	0	0.2	0	0
8	8287713	G	A	PRAG1;CLDN23	intergenic	0	0	0	0	0	0	0	0.386382	0.4105	0.1755	0.4294	0.506	0.4928	0.0238096	0	0	0	0.166667	0	0	0
8	8287856	G	A	PRAG1;CLDN23	intergenic	0	0	0	0	0	0	0	0	0	0	0	0	0	0.0119048	0	0.0833333	0	0	0	0	0
8	8287864	T	C	PRAG1;CLDN23	intergenic	0	0	0	0	0	0	0	0	0	0	0	0	0	0.010989	0	0.0769231	0	0	0	0	0
8	8288254	C	T	PRAG1;CLDN23	intergenic	0	0	0	0	0	0	0	0	0	0	0	0	0	0.047619	0	0.333333	0	0	0	0	0
8	8288257	C	T	PRAG1;CLDN23	intergenic	0	0	0	0	0	0	0	0.426717	0.4394	0.2905	0.4452	0.497	0.5123	0.047619	0	0.333333	0	0	0	0	0
8	8288983	T	C	PRAG1;CLDN23	intergenic	0	0	0	0	0	0	0	0	0	0	0	0	0	0.0204081	0	0.142857	0	0	0	0	0
8	8289245	TATATATAC	T	NA	intergenic	0	0	0	0	0	0	0	0	0	0	0	0	0	0.0714286	0	0	0	0	0.5	0	0
8	8289475	A	G	PRAG1;CLDN23	intergenic	0	0	0	0	0	0	0	0.169329	0.1123	0.059	0.2219	0.3552	0.1483	0.0178571	0	0.125	0	0	0	0	0
8	8289639	G	T	PRAG1;CLDN23	intergenic	0	0	0	0	0	0	0	0.0900559	0.0288	0.2859	0.0346	0.001	0.0194	0.015873	0	0	0	0.111111	0	0	0
8	8289675	C	T	PRAG1;CLDN23	intergenic	0	0	0	0	0	0	0	0.000199681	0.001	0	0	0	0	0.015873	0	0	0	0.111111	0	0	0
8	8289788	C	T	PRAG1;CLDN23	intergenic	0	0	0	0	0	0	0	0.0425319	0.0288	0.115	0.0187	0	0.0194	0.015873	0.111111	0	0	0	0	0	0
8	8289833	G	A	PRAG1;CLDN23	intergenic	0	0	0	0	0	0	0	0.0898562	0.0288	0.2859	0.0346	0	0.0194	0.012987	0.0909091	0	0	0	0	0	0
8	8289838	C	A	PRAG1;CLDN23	intergenic	0	0	0	0	0	0	0	0	0	0	0	0	0	0.0142857	0.1	0	0	0	0	0	0
8	8289899	T	A	PRAG1;CLDN23	intergenic	0	0	0	0	0	0	0	0.49361	0.4423	0.4992	0.4971	0.5169	0.5123	0.0285714	0.2	0	0	0	0	0	0
8	8290514	C	T	PRAG1;CLDN23	intergenic	0	0	0	0	0	0	0	0.385383	0.4095	0.1785	0.428	0.498	0.4939	0.142857	0.333333	0	0	0	0.666667	0	0
8	8290633	C	G	PRAG1;CLDN23	intergenic	0	0	0	0	0	0	0	0.488219	0.4384	0.5038	0.4683	0.5079	0.5123	0.095238	0	0	0.333333	0	0.333333	0	0
8	8291212	C	G	PRAG1;CLDN23	intergenic	0	0	0	0	0	0	0	0.18131	0.1163	0.0605	0.2536	0.3859	0.1493	0.0714286	0	0	0	0	0.5	0	0
8	8291298	C	T	PRAG1;CLDN23	intergenic	0	0	0	0	0	0	0	0.371006	0.3658	0.2133	0.4006	0.495	0.4407	0.047619	0	0	0.333333	0	0	0	0
8	8291357	A	G	PRAG1;CLDN23	intergenic	0	0	0	0	0	0	0	0.39357	0.4274	0.1823	0.4323	0.506	0.501	0.063492	0	0	0	0.222222	0	0.222222	0
8	8291705	CT	C	NA	intergenic	0	0	0	0	0	0	0	0	0	0	0	0	0	0.095238	0	0.333333	0	0.333333	0	0	0
8	8292239	T	C	PRAG1;CLDN23	intergenic	0	0	0	0	0	0	0	0.801118	0.6998	0.8585	0.7983	0.9018	0.726	0.0714286	0.5	0	0	0	0	0	0
8	8292363	A	AT	PRAG1;CLDN23	intergenic	0	0	0	0	0	0	0	0	0	0	0	0	0	0.0357143	0	0.25	0	0	0	0	0
8	8292422	A	G	PRAG1;CLDN23	intergenic	0	0	0	0	0	0	0	0.0435304	0.0308	0.115	0.0173	0.002	0.0215	0.0178571	0	0.125	0	0	0	0	0
8	8292440	C	T	PRAG1;CLDN23	intergenic	0	0	0	0	0	0	0	0.0425319	0.0288	0.1142	0.0173	0.002	0.0194	0.0357143	0	0	0.25	0	0	0	0
8	8292489	A	T	PRAG1;CLDN23	intergenic	0	0	0	0	0	0	0	0	0	0	0	0	0	0.047619	0.333333	0	0	0	0	0	0
8	8292502	G	C	PRAG1;CLDN23	intergenic	0	0	0	0	0	0	0	0	0	0	0	0	0	0.0357143	0.25	0	0	0	0	0	0
8	8293713	C	A	PRAG1;CLDN23	intergenic	0	0	0	0	0	0	0	0	0	0	0	0	0	0.0142857	0	0.1	0	0	0	0	0
8	8293876	T	C	PRAG1;CLDN23	intergenic	0	0	0	0	0	0	0	0.186901	0.1153	0.0582	0.2579	0.4157	0.1483	0.0714286	0	0	0.5	0	0	0	0
8	8293877	G	T	PRAG1;CLDN23	intergenic	0	0	0	0	0	0	0	0.186701	0.1153	0.0575	0.2579	0.4157	0.1483	0.0714286	0	0	0.5	0	0	0	0
8	8294174	T	A	PRAG1;CLDN23	intergenic	0	0	0	0	0	0	0	0.796925	0.6968	0.8631	0.7983	0.8958	0.7076	0.285714	1	0	1	0	0	0	0
8	8294840	G	T	PRAG1;CLDN23	intergenic	0	0	0	0	0	0	0	0	0	0	0	0	0	0.0102041	0	0.0714286	0	0	0	0	0
8	8295432	T	A	PRAG1;CLDN23	intergenic	0	0	0	0	0	0	0	0	0	0	0	0	0	0.0142857	0	0	0	0	0	0.1	0
8	8296218	C	T	PRAG1;CLDN23	intergenic	0	0	0	0	0	0	0	0	0	0	0	0	0	0.0285714	0	0.2	0	0	0	0	0
8	8296531	G	A	PRAG1;CLDN23	intergenic	0	0	0	0	0	0	0	0.69988	0.667	0.5507	0.7637	0.8938	0.6902	0.107143	0	0.333333	0	0.416667	0	0	0
8	8296779	G	C	PRAG1;CLDN23	intergenic	0	0	0	0	0	0	0	0.0131789	0.0288	0.0076	0.0115	0	0.0194	0.00595239	0	0.0416667	0	0	0	0	0
8	8296800	A	G	PRAG1;CLDN23	intergenic	0	0	0	0	0	0	0	0	0	0	0	0	0	0.0064935	0	0.0454545	0	0	0	0	0
8	8297933	T	C	PRAG1;CLDN23	intergenic	0	0	0	0	0	0	0	0.804513	0.6978	0.8714	0.7997	0.9018	0.727	0.047619	0.333333	0	0	0	0	0	0
8	8298213	A	T	PRAG1;CLDN23	intergenic	0	0	0	0	0	0	0	0	0	0	0	0	0	0.010989	0	0.0769231	0	0	0	0	0
8	8298285	A	T	PRAG1;CLDN23	intergenic	0	0	0	0	0	0	0	0.180711	0.1153	0.0582	0.2594	0.3869	0.1452	0.015873	0	0	0	0	0.111111	0	0
8	8298619	G	A	PRAG1;CLDN23	intergenic	0	0	0	0	0	0	0	0.754992	0.669	0.7421	0.7767	0.8998	0.6963	0.238095	0	0	0.666667	0	0	1	0
8	8298633	TA	T	NA	intergenic	0	0	0	0	0	0	0	0	0	0	0	0	0	0.0714286	0	0	0.5	0	0	0	0
8	8298645	C	CA	PRAG1;CLDN23	intergenic	0	0	0	0	0	0	0	0	0	0	0	0	0	0.0178571	0	0.125	0	0	0	0	0
8	8298686	A	G	PRAG1;CLDN23	intergenic	0	0	0	0	0	0	0	0	0	0	0	0	0	0.0142857	0	0.1	0	0	0	0	0
8	8298815	C	A	PRAG1;CLDN23	intergenic	0	0	0	0	0	0	0	0	0	0	0	0	0	0.015873	0	0.111111	0	0	0	0	0
8	8298857	T	C	PRAG1;CLDN23	intergenic	0	0	0	0	0	0	0	0.388179	0.3767	0.2065	0.3934	0.5675	0.4571	0.0714286	0.5	0	0	0	0	0	0
8	8298876	C	G	PRAG1;CLDN23	intergenic	0	0	0	0	0	0	0	0	0	0	0	0	0	0.015873	0	0.111111	0	0	0	0	0
8	8299095	T	G	PRAG1;CLDN23	intergenic	0	0	0	0	0	0	0	0	0	0	0	0	0	0.00510204	0	0.0357143	0	0	0	0	0
8	8299189	C	T	PRAG1;CLDN23	intergenic	0	0	0	0	0	0	0	0.751597	0.668	0.7352	0.7767	0.8958	0.6933	0.0357143	0.25	0	0	0	0	0	0
8	8299278	A	G	PRAG1;CLDN23	intergenic	0	0	0	0	0	0	0	0	0	0	0	0	0	0.00892857	0	0	0.0625	0	0	0	0
8	8299593	G	T	PRAG1;CLDN23	intergenic	0	0	0	0	0	0	0	0	0	0	0	0	0	0.0142857	0	0	0.1	0	0	0	0
8	8299810	C	T	PRAG1;CLDN23	intergenic	0	0	0	0	0	0	0	0.00978435	0	0.034	0.0058	0	0	0.0064935	0	0.0454545	0	0	0	0	0
8	8299936	A	G	PRAG1;CLDN23	intergenic	0	0	0	0	0	0	0	0.80631	0.6998	0.8752	0.7997	0.9038	0.727	0.102041	0.714286	0	0	0	0	0	0
8	8300218	G	T	PRAG1;CLDN23	intergenic	0	0	0	0	0	0	0	0	0	0	0	0	0	0.0142857	0	0	0.1	0	0	0	0
8	8300372	G	T	PRAG1;CLDN23	intergenic	0	0	0	0	0	0	0	0	0	0	0	0	0	0.015873	0	0.111111	0	0	0	0	0
8	8300497	T	C	PRAG1;CLDN23	intergenic	0	0	0	0	0	0	0	0	0	0	0	0	0	0.0204081	0	0.142857	0	0	0	0	0
8	8301164	G	T	PRAG1;CLDN23	intergenic	0	0	0	0	0	0	0	0	0	0	0	0	0	0.0142857	0	0.1	0	0	0	0	0
8	8301412	A	G	PRAG1;CLDN23	intergenic	0	0	0	0	0	0	0	0.760184	0.67	0.7496	0.7767	0.9038	0.7076	0.047619	0.333333	0	0	0	0	0	0
8	8301620	A	C	PRAG1;CLDN23	intergenic	0	0	0	0	0	0	0	0.145168	0.1849	0.27	0.1182	0.005	0.0992	0.0102041	0	0	0	0	0.0714286	0	0
8	8301698	TA	T	NA	intergenic	0	0	0	0	0	0	0	0	0	0	0	0	0	0.047619	0	0.333333	0	0	0	0	0
8	8301788	C	A	PRAG1;CLDN23	intergenic	0	0	0	0	0	0	0	0.756989	0.666	0.7481	0.7752	0.8978	0.7045	0.107143	0	0.75	0	0	0	0	0
8	8301794	G	A	PRAG1;CLDN23	intergenic	0	0	0	0	0	0	0	0.606629	0.4602	0.4796	0.6513	0.8929	0.6022	0.0857143	0	0.4	0	0.2	0	0	0
8	8301849	C	T	PRAG1;CLDN23	intergenic	0	0	0	0	0	0	0	0.756589	0.666	0.7481	0.7738	0.8968	0.7045	0.285714	0	0.5	0	0.75	0.75	0	0
8	8302960	C	G	PRAG1;CLDN23	intergenic	0	0	0	0	0	0	0	0.758786	0.667	0.7474	0.7767	0.9028	0.7076	0.0357143	0.25	0	0	0	0	0	0
8	8303178	A	T	PRAG1;CLDN23	intergenic	0	0	0	0	0	0	0	0	0	0	0	0	0	0.0178571	0	0.125	0	0	0	0	0
8	8303220	C	A	PRAG1;CLDN23	intergenic	0	0	0	0	0	0	0	0	0	0	0	0	0	0.0178571	0	0	0	0.125	0	0	0
8	8303353	G	C	PRAG1;CLDN23	intergenic	0	0	0	0	0	0	0	0.549321	0.4801	0.2572	0.6297	0.8919	0.6053	0.0714286	0	0	0.25	0	0.25	0	0
8	8303602	G	A	PRAG1;CLDN23	intergenic	0	0	0	0	0	0	0	0	0	0	0	0	0	0.00892857	0	0.0625	0	0	0	0	0
8	8303980	G	A	PRAG1;CLDN23	intergenic	0	0	0	0	0	0	0	0	0	0	0	0	0	0.0238096	0.166667	0	0	0	0	0	0
8	8304502	G	A	PRAG1;CLDN23	intergenic	0	0	0	0	0	0	0	0.521366	0.4583	0.2519	0.6182	0.8304	0.5634	0.047619	0.333333	0	0	0	0	0	0
8	8304739	C	T	PRAG1;CLDN23	intergenic	0	0	0	0	0	0	0	0.014377	0.0288	0.0129	0.0101	0	0.0194	0.0178571	0	0.125	0	0	0	0	0
8	8304783	C	A	PRAG1;CLDN23	intergenic	0	0	0	0	0	0	0	0.0415335	0.0288	0.1112	0.0187	0	0.0194	0.0357143	0	0.25	0	0	0	0	0
8	8305081	C	A	PRAG1;CLDN23	intergenic	0	0	0	0	0	0	0	0	0	0	0	0	0	0.0102041	0	0.0714286	0	0	0	0	0
8	8305218	A	G	PRAG1;CLDN23	intergenic	0	0	0	0	0	0	0	0	0	0	0	0	0	0.0119048	0	0.0833333	0	0	0	0	0
8	8305298	G	A	PRAG1;CLDN23	intergenic	0	0	0	0	0	0	0	0	0	0	0	0	0	0.0142857	0	0.1	0	0	0	0	0
8	8305460	T	C	PRAG1;CLDN23	intergenic	0	0	0	0	0	0	0	0	0	0	0	0	0	0.0119048	0.0833333	0	0	0	0	0	0
8	8305901	C	CA	PRAG1;CLDN23	intergenic	0	0	0	0	0	0	0	0	0	0	0	0	0	0.0238096	0	0.166667	0	0	0	0	0
8	8306163	G	T	PRAG1;CLDN23	intergenic	0	0	0	0	0	0	0	0	0	0	0	0	0	0.0102041	0	0.0714286	0	0	0	0	0
8	8306241	C	T	PRAG1;CLDN23	intergenic	0	0	0	0	0	0	0	0.772963	0.7008	0.7526	0.7896	0.9028	0.729	0.0952381	0.666667	0	0	0	0	0	0
8	8306258	G	A	PRAG1;CLDN23	intergenic	0	0	0	0	0	0	0	0	0	0	0	0	0	0.00892857	0	0.0625	0	0	0	0	0
8	8306862	C	T	PRAG1;CLDN23	intergenic	0	0	0	0	0	0	0	0.0339457	0.0288	0.0847	0.0144	0	0.0194	0.00892857	0	0.0625	0	0	0	0	0
8	8307128	C	T	PRAG1;CLDN23	intergenic	0	0	0	0	0	0	0	0.159145	0.1024	0.056	0.2406	0.3234	0.1299	0.0428571	0	0.2	0	0.1	0	0	0
8	8307547	G	T	PRAG1;CLDN23	intergenic	0	0	0	0	0	0	0	0	0	0	0	0	0	0.0075188	0	0.0526316	0	0	0	0	0
8	8307583	G	T	PRAG1;CLDN23	intergenic	0	0	0	0	0	0	0	0	0	0	0	0	0	0.0178571	0	0	0.125	0	0	0	0
8	8307643	C	T	PRAG1;CLDN23	intergenic	0	0	0	0	0	0	0	0.607428	0.4871	0.4319	0.6614	0.8919	0.637	0.0357143	0.25	0	0	0	0	0	0
8	8307892	C	A	PRAG1;CLDN23	intergenic	0	0	0	0	0	0	0	0	0	0	0	0	0	0.0064935	0	0.0454545	0	0	0	0	0
8	8308221	C	T	PRAG1;CLDN23	intergenic	0	0	0	0	0	0	0	0	0	0	0	0	0	0.015873	0	0.111111	0	0	0	0	0
8	8308246	TGA	T	NA	intergenic	0	0	0	0	0	0	0	0	0	0	0	0	0	0.0054945	0	0.0384615	0	0	0	0	0
8	8309097	A	T	PRAG1;CLDN23	intergenic	0	0	0	0	0	0	0	0.407947	0.3718	0.1929	0.5548	0.5655	0.4693	0.1	0.5	0.2	0	0	0	0	0
8	8309505	G	T	PRAG1;CLDN23	intergenic	0	0	0	0	0	0	0	0.0361422	0	0.1278	0.0173	0	0	0.00595239	0	0.0416667	0	0	0	0	0
8	8309517	A	G	PRAG1;CLDN23	intergenic	0	0	0	0	0	0	0	0.100639	0	0.3669	0.0274	0	0	0.0204081	0.142857	0	0	0	0	0	0
8	8310308	A	G	PRAG1;CLDN23	intergenic	0	0	0	0	0	0	0	0	0	0	0	0	0	0.015873	0	0.111111	0	0	0	0	0
8	8310508	G	C	PRAG1;CLDN23	intergenic	0	0	0	0	0	0	0	0.605032	0.4791	0.4085	0.6499	0.9107	0.6534	0.142857	0	0	0	0.333333	0.666667	0	0
8	8310884	C	G	PRAG1;CLDN23	intergenic	0	0	0	0	0	0	0	0.391773	0.3439	0.1899	0.5389	0.5565	0.4397	0.0285714	0	0	0	0	0.2	0	0
8	8310923	G	A	PRAG1;CLDN23	intergenic	0	0	0	0	0	0	0	0.696486	0.4801	0.7451	0.6715	0.9107	0.6503	0.142857	0.666667	0	0	0.333333	0	0	0
8	8310985	T	A	PRAG1;CLDN23	intergenic	0	0	0	0	0	0	0	0	0	0	0	0	0	0.0714286	0	0.5	0	0	0	0	0
8	8311104	T	C	PRAG1;CLDN23	intergenic	0	0	0	0	0	0	0	0.425919	0.3837	0.2511	0.5447	0.5595	0.4836	0.142857	0	1	0	0	0	0	0
8	8311321	A	C	PRAG1;CLDN23	intergenic	0	0	0	0	0	0	0	0.427716	0.3857	0.2504	0.5447	0.5625	0.4888	0.047619	0	0	0.333333	0	0	0	0
8	8311381	G	A	PRAG1;CLDN23	intergenic	0	0	0	0	0	0	0	0	0	0	0	0	0	0.00793651	0	0.0555556	0	0	0	0	0
8	8311385	G	A	PRAG1;CLDN23	intergenic	0	0	0	0	0	0	0	0	0	0	0	0	0	0.00793651	0	0.0555556	0	0	0	0	0
8	8311388	G	C	PRAG1;CLDN23	intergenic	0	0	0	0	0	0	0	0	0	0	0	0	0	0.00793651	0	0.0555556	0	0	0	0	0
8	8311389	C	T	PRAG1;CLDN23	intergenic	0	0	0	0	0	0	0	0	0	0	0	0	0	0.00892857	0	0.0625	0	0	0	0	0
8	8311393	T	C	PRAG1;CLDN23	intergenic	0	0	0	0	0	0	0	0	0	0	0	0	0	0.00892857	0	0.0625	0	0	0	0	0
8	8311394	G	A	PRAG1;CLDN23	intergenic	0	0	0	0	0	0	0	0	0	0	0	0	0	0.00892857	0	0.0625	0	0	0	0	0
8	8311396	A	G	PRAG1;CLDN23	intergenic	0	0	0	0	0	0	0	0	0	0	0	0	0	0.0119048	0	0	0.0833333	0	0	0	0
8	8311414	C	T	PRAG1;CLDN23	intergenic	0	0	0	0	0	0	0	0	0	0	0	0	0	0.0102041	0	0.0714286	0	0	0	0	0
8	8311434	C	T	PRAG1;CLDN23	intergenic	0	0	0	0	0	0	0	0	0	0	0	0	0	0.0238096	0	0.166667	0	0	0	0	0
8	8311531	T	G	PRAG1;CLDN23	intergenic	0	0	0	0	0	0	0	0.394768	0.3509	0.1899	0.5432	0.5546	0.4468	0.015873	0.111111	0	0	0	0	0	0
8	8311716	G	T	PRAG1;CLDN23	intergenic	0	0	0	0	0	0	0	0	0	0	0	0	0	0.0714286	0	0	0.5	0	0	0	0
8	8312183	TG	T	CTA-398F10.2	downstream_gene_variant	0	0	0	0	0	0	0	0	0	0	0	0	0	0.0952381	0	0.666667	0	0	0	0	0
8	8312755	A	G	PRAG1;CLDN23	intergenic	0	0	0	0	0	0	0	0.0335463	0.0089	0.0023	0.196	0.001	0.0194	0.0102041	0.0714286	0	0	0	0	0	0
8	8312786	A	T	PRAG1;CLDN23	intergenic	0	0	0	0	0	0	0	0.0351438	0.0368	0.0719	0.0115	0	0.0368	0.0102041	0.0714286	0	0	0	0	0	0
8	8312803	G	C	PRAG1;CLDN23	intergenic	0	0	0	0	0	0	0	0.974641	0.9195	0.9924	0.9669	1	0.9867	0.285714	1	0	0	1	0	0	0
8	8313023	C	T	PRAG1;CLDN23	intergenic	0	0	0	0	0	0	0	0	0	0	0	0	0	0.0102041	0	0.0714286	0	0	0	0	0
8	8313064	C	A	PRAG1;CLDN23	intergenic	0	0	0	0	0	0	0	0	0	0	0	0	0	0.00510204	0	0.0357143	0	0	0	0	0
8	8313112	G	C	PRAG1;CLDN23	intergenic	0	0	0	0	0	0	0	0.224441	0.1332	0.2595	0.1138	0.3591	0.2106	0.015873	0.111111	0	0	0	0	0	0
8	8313256	C	T	PRAG1;CLDN23	intergenic	0	0	0	0	0	0	0	0.023762	0.0258	0.0318	0.0173	0.002	0.0378	0.0037594	0	0.0263158	0	0	0	0	0
8	8313266	C	T	PRAG1;CLDN23	intergenic	0	0	0	0	0	0	0	0.0153754	0.0229	0.0015	0.0259	0.0188	0.0153	0.00680271	0	0.047619	0	0	0	0	0
8	8313320	C	T	PRAG1;CLDN23	intergenic	0	0	0	0	0	0	0	0.392772	0.3429	0.1861	0.5403	0.5496	0.4571	0.012987	0.0909091	0	0	0	0	0	0
8	8313662	C	G	PRAG1;CLDN23	intergenic	0	0	0	0	0	0	0	0.392772	0.3439	0.1891	0.5389	0.5466	0.456	0.0714286	0.333333	0	0	0	0.166667	0	0
8	8314455	G	A	PRAG1;CLDN23	intergenic	0	0	0	0	0	0	0	0.00479233	0.0139	0.0023	0.0058	0	0.0031	0.0238096	0	0.166667	0	0	0	0	0
8	8314488	T	C	PRAG1;CLDN23	intergenic	0	0	0	0	0	0	0	0	0	0	0	0	0	0.0714286	0.5	0	0	0	0	0	0
8	8314502	C	T	PRAG1;CLDN23	intergenic	0	0	0	0	0	0	0	0	0	0	0	0	0	0.0204081	0	0.142857	0	0	0	0	0
8	8314509	T	C	PRAG1;CLDN23	intergenic	0	0	0	0	0	0	0	0	0	0	0	0	0	0.0178571	0	0.125	0	0	0	0	0
8	8314569	T	C	PRAG1;CLDN23	intergenic	0	0	0	0	0	0	0	0	0	0	0	0	0	0.0285714	0	0.2	0	0	0	0	0
8	8315011	CCAGAGAGGCT	C	CTA-398F10.2	intron_variant,non_coding_transcript_variant	0	0	0	0	0	0	0	0	0	0	0	0	0	0.0238096	0	0	0	0	0	0.166667	0
8	8315361	G	T	PRAG1;CLDN23	intergenic	0	0	0	0	0	0	0	0	0	0	0	0	0	0.010989	0	0.0769231	0	0	0	0	0
8	8315817	C	T	PRAG1;CLDN23	intergenic	0	0	0	0	0	0	0	0.386382	0.341	0.1891	0.5274	0.5575	0.4233	0.0142857	0.1	0	0	0	0	0	0
8	8315970	C	G	PRAG1;CLDN23	intergenic	0	0	0	0	0	0	0	0.01877	0	0.0681	0.0058	0	0	0.010989	0.0769231	0	0	0	0	0	0
8	8316110	C	A	PRAG1;CLDN23	intergenic	0	0	0	0	0	0	0	0	0	0	0	0	0	0.0142857	0.1	0	0	0	0	0	0
8	8316715	T	C	PRAG1;CLDN23	intergenic	0	0	0	0	0	0	0	0	0	0	0	0	0	0.0142857	0	0.1	0	0	0	0	0
8	8317002	C	A	PRAG1;CLDN23	intergenic	0	0	0	0	0	0	0	0	0	0	0	0	0	0.00680271	0.047619	0	0	0	0	0	0
8	8317033	T	C	PRAG1;CLDN23	intergenic	0	0	0	0	0	0	0	0.220048	0.2594	0.1331	0.1902	0.3185	0.2168	0.0168067	0.117647	0	0	0	0	0	0
8	8317300	A	G	PRAG1;CLDN23	intergenic	0	0	0	0	0	0	0	0	0	0	0	0	0	0.0119048	0	0.0833333	0	0	0	0	0
8	8317501	C	T	PRAG1;CLDN23	intergenic	0	0	0	0	0	0	0	0.370607	0.1849	0.2277	0.4726	0.5565	0.4908	0.0357143	0	0	0	0	0.25	0	0
8	8317542	T	C	PRAG1;CLDN23	intergenic	0	0	0	0	0	0	0	0	0	0	0	0	0	0.047619	0	0	0	0	0.333333	0	0
8	8317817	A	C	PRAG1;CLDN23	intergenic	0	0	0	0	0	0	0	0.650759	0.4453	0.6498	0.621	0.9127	0.6145	0.0571429	0.4	0	0	0	0	0	0
8	8317841	C	A	PRAG1;CLDN23	intergenic	0	0	0	0	0	0	0	0	0	0	0	0	0	0.0238096	0	0	0.166667	0	0	0	0
8	8318095	T	C	PRAG1;CLDN23	intergenic	0	0	0	0	0	0	0	0.691893	0.4453	0.7436	0.6354	0.9077	0.6933	0.0357143	0	0	0.25	0	0	0	0
8	8318171	T	A	PRAG1;CLDN23	intergenic	0	0	0	0	0	0	0	0.373203	0.1859	0.2307	0.4726	0.5625	0.4928	0.0357143	0.25	0	0	0	0	0	0
8	8318779	G	A	PRAG1;CLDN23	intergenic	0	0	0	0	0	0	0	0.000998403	0.004	0.0008	0	0	0	0.0054945	0	0.0384615	0	0	0	0	0
8	8318850	T	C	PRAG1;CLDN23	intergenic	0	0	0	0	0	0	0	0.585663	0.4125	0.3865	0.6124	0.9077	0.682	0.0714286	0.5	0	0	0	0	0	0
8	8318917	C	A	PRAG1;CLDN23	intergenic	0	0	0	0	0	0	0	0	0	0	0	0	0	0.010989	0.0769231	0	0	0	0	0	0
8	8318936	G	A	PRAG1;CLDN23	intergenic	0	0	0	0	0	0	0	0.0271565	0.001	0.0991	0.0058	0	0	0.00793651	0	0.0555556	0	0	0	0	0
8	8319033	T	C	PRAG1;CLDN23	intergenic	0	0	0	0	0	0	0	0	0	0	0	0	0	0.00793651	0.0555556	0	0	0	0	0	0
8	8319057	C	A	PRAG1;CLDN23	intergenic	0	0	0	0	0	0	0	0	0	0	0	0	0	0.0178571	0	0	0.125	0	0	0	0
8	8319182	T	C	PRAG1;CLDN23	intergenic	0	0	0	0	0	0	0	0.585463	0.4115	0.3873	0.6124	0.9077	0.681	0.012987	0.0909091	0	0	0	0	0	0
8	8319342	C	A	PRAG1;CLDN23	intergenic	0	0	0	0	0	0	0	0.584665	0.4115	0.3858	0.6095	0.9077	0.681	0.0238096	0.166667	0	0	0	0	0	0
8	8319916	T	A	PRAG1;CLDN23	intergenic	0	0	0	0	0	0	0	0.0195687	0	0.0696	0.0086	0	0	0.0204081	0	0	0	0.142857	0	0	0
8	8320270	C	T	PRAG1;CLDN23	intergenic	0	0	0	0	0	0	0	0	0	0	0	0	0	0.0238096	0.166667	0	0	0	0	0	0
8	8320291	G	A	PRAG1;CLDN23	intergenic	0	0	0	0	0	0	0	0.586661	0.4115	0.3949	0.6095	0.9058	0.681	0.047619	0.333333	0	0	0	0	0	0
8	8320321	C	T	PRAG1;CLDN23	intergenic	0	0	0	0	0	0	0	0.00439297	0	0.0159	0.0014	0	0	0.0178571	0.125	0	0	0	0	0	0
8	8320626	C	T	PRAG1;CLDN23	intergenic	0	0	0	0	0	0	0	0	0	0	0	0	0	0.010989	0.0769231	0	0	0	0	0	0
8	8320834	C	T	PRAG1;CLDN23	intergenic	0	0	0	0	0	0	0	0.379193	0.1889	0.2352	0.4784	0.5625	0.5102	0.010989	0.0769231	0	0	0	0	0	0
8	8320938	C	T	PRAG1;CLDN23	intergenic	0	0	0	0	0	0	0	0.416534	0.1899	0.3722	0.4856	0.5625	0.5102	0.0238096	0	0	0	0.166667	0	0	0
8	8321517	A	C	PRAG1;CLDN23	intergenic	0	0	0	0	0	0	0	0.0936502	0.0716	0.1967	0.0346	0.0228	0.092	0.0714286	0.5	0	0	0	0	0	0
8	8321805	A	G	PRAG1;CLDN23	intergenic	0	0	0	0	0	0	0	0	0	0	0	0	0	0.012987	0.0909091	0	0	0	0	0	0
8	8321836	A	G	PRAG1;CLDN23	intergenic	0	0	0	0	0	0	0	0.196086	0.2187	0.1195	0.1311	0.3423	0.1718	0.0476191	0.166667	0	0.166667	0	0	0	0
8	8322334	A	G	PRAG1;CLDN23	intergenic	0	0	0	0	0	0	0	0	0	0	0	0	0	0.0238096	0	0	0	0	0.166667	0	0
8	8322364	C	T	PRAG1;CLDN23	intergenic	0	0	0	0	0	0	0	0.194289	0.2177	0.115	0.1311	0.3423	0.1697	0.0297619	0	0.0833333	0	0.125	0	0	0
8	8322378	C	T	PRAG1;CLDN23	intergenic	0	0	0	0	0	0	0	0.0832668	0.0368	0.2557	0.0187	0	0.0297	0.0102041	0.0714286	0	0	0	0	0	0
8	8322390	G	A	PRAG1;CLDN23	intergenic	0	0	0	0	0	0	0	0.0553115	0.0368	0.1543	0.0101	0	0.0297	0.0252101	0.117647	0	0	0.0588235	0	0	0
8	8322560	C	A	PRAG1;CLDN23	intergenic	0	0	0	0	0	0	0	0	0	0	0	0	0	0.0047619	0	0.0333333	0	0	0	0	0
8	8322614	T	C	PRAG1;CLDN23	intergenic	0	0	0	0	0	0	0	0.408546	0.2227	0.2519	0.5014	0.5794	0.5695	0.0214286	0	0	0	0.15	0	0	0
8	8322918	G	C	PRAG1;CLDN23	intergenic	0	0	0	0	0	0	0	0.205471	0.2187	0.1566	0.1326	0.3423	0.1687	0.0285714	0	0.2	0	0	0	0	0
8	8323005	C	T	PRAG1;CLDN23	intergenic	0	0	0	0	0	0	0	0	0	0	0	0	0	0.015873	0	0.111111	0	0	0	0	0
8	8323088	A	T	PRAG1;CLDN23	intergenic	0	0	0	0	0	0	0	0.724441	0.4781	0.7519	0.6657	0.9276	0.773	0.142857	0	0	0	1	0	0	0
8	8323206	C	CTTGT	PRAG1;CLDN23	intergenic	0	0	0	0	0	0	0	0	0	0	0	0	0	0.0119048	0	0.0833333	0	0	0	0	0
8	8323318	C	T	PRAG1;CLDN23	intergenic	0	0	0	0	0	0	0	0.0850639	0.0378	0.2549	0.0187	0.005	0.0337	0.015873	0	0.111111	0	0	0	0	0
8	8323362	CAGAG	C	CTA-398F10.2	upstream_gene_variant	0	0	0	0	0	0	0	0	0	0	0	0	0	0.00595239	0	0	0	0.0416667	0	0	0
8	8323385	G	A	PRAG1;CLDN23	intergenic	0	0	0	0	0	0	0	0.0834665	0.0368	0.2557	0.0187	0.001	0.0297	0.0324675	0	0.181818	0	0.0454545	0	0	0
8	8323554	T	C	PRAG1;CLDN23	intergenic	0	0	0	0	0	0	0	0	0	0	0	0	0	0.00892857	0	0.0625	0	0	0	0	0
8	8324014	GA	G	NA	intergenic	0	0	0	0	0	0	0	0	0	0	0	0	0	0.0285714	0	0.2	0	0	0	0	0
8	8324421	G	T	PRAG1;CLDN23	intergenic	0	0	0	0	0	0	0	0	0	0	0	0	0	0.0204081	0.142857	0	0	0	0	0	0
8	8325303	C	A	PRAG1;CLDN23	intergenic	0	0	0	0	0	0	0	0	0	0	0	0	0	0.00892857	0	0	0	0.0625	0	0	0
8	8325605	C	A	PRAG1;CLDN23	intergenic	0	0	0	0	0	0	0	0.193091	0.2177	0.1377	0.1297	0.3423	0.1339	0.0446429	0.3125	0	0	0	0	0	0
8	8325616	T	C	PRAG1;CLDN23	intergenic	0	0	0	0	0	0	0	0	0	0	0	0	0	0.00840336	0	0.0588235	0	0	0	0	0
8	8325643	G	C	PRAG1;CLDN23	intergenic	0	0	0	0	0	0	0	0.0257588	0	0.09	0.0144	0	0	0.0075188	0	0	0	0.0526316	0	0	0
8	8325700	C	T	PRAG1;CLDN23	intergenic	0	0	0	0	0	0	0	0.0301518	0.001	0.1082	0.0058	0.003	0	0.00952381	0	0	0	0.0666667	0	0	0
8	8325745	C	T	PRAG1;CLDN23	intergenic	0	0	0	0	0	0	0	0	0	0	0	0	0	0.012987	0	0	0.0909091	0	0	0	0
8	8325753	G	T	PRAG1;CLDN23	intergenic	0	0	0	0	0	0	0	0.38758	0.1889	0.2678	0.4798	0.5585	0.5123	0.0178571	0	0.125	0	0	0	0	0
8	8326012	G	T	PRAG1;CLDN23	intergenic	0	0	0	0	0	0	0	0.182708	0.2177	0.0772	0.1268	0.3383	0.1687	0.0416667	0	0.291667	0	0	0	0	0
8	8326470	C	G	PRAG1;CLDN23	intergenic	0	0	0	0	0	0	0	0.501597	0.2584	0.5393	0.5274	0.5833	0.5982	0.0357143	0.25	0	0	0	0	0	0
8	8326977	C	A	PRAG1;CLDN23	intergenic	0	0	0	0	0	0	0	0	0	0	0	0	0	0.0204081	0.142857	0	0	0	0	0	0
8	8327028	A	G	PRAG1;CLDN23	intergenic	0	0	0	0	0	0	0	0.0167732	0	0.0605	0.0058	0	0	0.0119048	0	0.0833333	0	0	0	0	0
8	8327147	G	T	PRAG1;CLDN23	intergenic	0	0	0	0	0	0	0	0	0	0	0	0	0	0.0285714	0	0	0.2	0	0	0	0
8	8327780	T	C	PRAG1;CLDN23	intergenic	0	0	0	0	0	0	0	0	0	0	0	0	0	0.0204081	0	0.142857	0	0	0	0	0
8	8328066	G	T	PRAG1;CLDN23	intergenic	0	0	0	0	0	0	0	0	0	0	0	0	0	0.0238096	0	0	0.166667	0	0	0	0
8	8328101	T	C	PRAG1;CLDN23	intergenic	0	0	0	0	0	0	0	0.205072	0.2177	0.1051	0.2046	0.3581	0.1697	0.047619	0	0.333333	0	0	0	0	0
8	8328102	T	C	PRAG1;CLDN23	intergenic	0	0	0	0	0	0	0	0	0	0	0	0	0	0.0102041	0	0.0714286	0	0	0	0	0
8	8328109	C	G	PRAG1;CLDN23	intergenic	0	0	0	0	0	0	0	0.223442	0.2177	0.1725	0.2104	0.3581	0.1687	0.047619	0	0.333333	0	0	0	0	0
8	8328181	T	C	PRAG1;CLDN23	intergenic	0	0	0	0	0	0	0	0	0	0	0	0	0	0.0119048	0	0.0833333	0	0	0	0	0
8	8328372	G	T	PRAG1;CLDN23	intergenic	0	0	0	0	0	0	0	0	0	0	0	0	0	0.0238096	0	0	0.166667	0	0	0	0
8	8328431	A	ACG	PRAG1;CLDN23	intergenic	0	0	0	0	0	0	0	0.0171725	0.0139	0.0023	0.0778	0	0.0153	0.0357143	0.25	0	0	0	0	0	0
8	8328757	A	G	PRAG1;CLDN23	intergenic	0	0	0	0	0	0	0	0.000599042	0.001	0.0015	0	0	0	0.0357143	0	0.25	0	0	0	0	0
8	8328978	C	T	PRAG1;CLDN23	intergenic	0	0	0	0	0	0	0	0	0	0	0	0	0	0.0238096	0	0.166667	0	0	0	0	0
8	8329042	G	T	PRAG1;CLDN23	intergenic	0	0	0	0	0	0	0	0	0	0	0	0	0	0.0285714	0.2	0	0	0	0	0	0
8	8329072	C	A	PRAG1;CLDN23	intergenic	0	0	0	0	0	0	0	0	0	0	0	0	0	0.0204081	0	0	0.142857	0	0	0	0
8	8329481	T	C	PRAG1;CLDN23	intergenic	0	0	0	0	0	0	0	0	0	0	0	0	0	0.0357143	0	0.25	0	0	0	0	0
8	8334278	T	C	PRAG1;CLDN23	intergenic	0	0	0	0	0	0	0	0.672324	0.3966	0.7322	0.6124	0.8978	0.6851	0.0714286	0.25	0	0	0.25	0	0	0
8	8335177	G	A	PRAG1;CLDN23	intergenic	0	0	0	0	0	0	0	0.225639	0.1988	0.3396	0.1916	0.246	0.1022	0.047619	0.333333	0	0	0	0	0	0
8	8335210	T	C	PRAG1;CLDN23	intergenic	0	0	0	0	0	0	0	0.280152	0.2227	0.3835	0.2118	0.376	0.1493	0.047619	0.333333	0	0	0	0	0	0
8	8335228	G	A	PRAG1;CLDN23	intergenic	0	0	0	0	0	0	0	0.00479233	0.0169	0	0.0043	0	0.0041	0.00714286	0	0.05	0	0	0	0	0
8	8335408	G	T	PRAG1;CLDN23	intergenic	0	0	0	0	0	0	0	0	0	0	0	0	0	0.0102041	0	0.0714286	0	0	0	0	0
8	8335590	A	G	PRAG1;CLDN23	intergenic	0	0	0	0	0	0	0	0.194489	0.1988	0.2262	0.183	0.246	0.1022	0.0476191	0	0.166667	0	0.166667	0	0	0
8	8335620	C	A	PRAG1;CLDN23	intergenic	0	0	0	0	0	0	0	0	0	0	0	0	0	0.0285714	0	0	0.2	0	0	0	0
8	8336053	C	T	PRAG1;CLDN23	intergenic	0	0	0	0	0	0	0	0.0181709	0.0388	0	0.013	0	0.044	0.015873	0	0	0.111111	0	0	0	0
8	8336116	C	CT	PRAG1;CLDN23	intergenic	0	0	0	0	0	0	0	0.277157	0.2227	0.3843	0.2118	0.3621	0.1472	0.0294117	0.205882	0	0	0	0	0	0
8	8336132	G	C	PRAG1;CLDN23	intergenic	0	0	0	0	0	0	0	0.00319489	0.0139	0	0.0029	0	0	0.00714286	0	0	0	0.05	0	0	0
8	8336628	C	T	PRAG1;CLDN23	intergenic	0	0	0	0	0	0	0	0.147364	0.161	0.1104	0.1744	0.2331	0.0757	0.00793651	0.0555556	0	0	0	0	0	0
8	8336996	G	T	PRAG1;CLDN23	intergenic	0	0	0	0	0	0	0	0	0	0	0	0	0	0.0357143	0	0	0.25	0	0	0	0
8	8337327	A	G	PRAG1;CLDN23	intergenic	0	0	0	0	0	0	0	0	0	0	0	0	0	0.0142857	0	0	0	0.1	0	0	0
8	8337508	C	A	PRAG1;CLDN23	intergenic	0	0	0	0	0	0	0	0	0	0	0	0	0	0.00446429	0.03125	0	0	0	0	0	0
8	8337555	A	G	PRAG1;CLDN23	intergenic	0	0	0	0	0	0	0	0	0	0	0	0	0	0.00840336	0	0.0588235	0	0	0	0	0
8	8337898	C	G	PRAG1;CLDN23	intergenic	0	0	0	0	0	0	0	0.103634	0.2545	0.0356	0.147	0.002	0.1145	0.0178571	0	0.125	0	0	0	0	0
8	8337913	T	TTC	PRAG1;CLDN23	intergenic	0	0	0	0	0	0	0	0	0	0	0	0	0	0.015873	0	0.111111	0	0	0	0	0
8	8338148	G	A	PRAG1;CLDN23	intergenic	0	0	0	0	0	0	0	0	0	0	0	0	0	0.00892857	0	0.0625	0	0	0	0	0
8	8338219	A	C	PRAG1;CLDN23	intergenic	0	0	0	0	0	0	0	0.688299	0.4354	0.7564	0.6354	0.8909	0.6851	0.0535714	0.375	0	0	0	0	0	0
8	8338592	G	A	PRAG1;CLDN23	intergenic	0	0	0	0	0	0	0	0.264377	0.2256	0.3805	0.2133	0.3056	0.1411	0.0714286	0.5	0	0	0	0	0	0
8	8338670	A	C	PRAG1;CLDN23	intergenic	0	0	0	0	0	0	0	0.278954	0.2276	0.385	0.2277	0.3522	0.1493	0.0178571	0	0.125	0	0	0	0	0
8	8338933	A	G	PRAG1;CLDN23	intergenic	0	0	0	0	0	0	0	0	0	0	0	0	0	0.0204081	0	0.142857	0	0	0	0	0
8	8338936	A	G	PRAG1;CLDN23	intergenic	0	0	0	0	0	0	0	0.0892572	0.0398	0.2602	0.0288	0	0.044	0.0714286	0.5	0	0	0	0	0	0
8	8339156	AC	A	NA	intergenic	0	0	0	0	0	0	0	0	0	0	0	0	0	0.00714286	0	0.05	0	0	0	0	0
8	8340002	A	G	PRAG1;CLDN23	intergenic	0	0	0	0	0	0	0	0.396366	0.2247	0.2587	0.4035	0.5585	0.5869	0.0714286	0	0.5	0	0	0	0	0
8	8340123	G	T	PRAG1;CLDN23	intergenic	0	0	0	0	0	0	0	0	0	0	0	0	0	0.0357143	0	0	0.25	0	0	0	0
8	8340275	A	G	PRAG1;CLDN23	intergenic	0	0	0	0	0	0	0	0.961661	0.8936	0.9955	0.9553	0.998	0.953	0.428571	0	0	1	1	1	0	0
8	8340477	T	C	PRAG1;CLDN23	intergenic	0	0	0	0	0	0	0	0.674521	0.4513	0.6452	0.6297	0.9097	0.7331	0.142857	0	0	0	0	1	0	0
8	8340798	T	C	PRAG1;CLDN23	intergenic	0	0	0	0	0	0	0	0	0	0	0	0	0	0.010989	0	0.0769231	0	0	0	0	0
8	8340851	T	C	PRAG1;CLDN23	intergenic	0	0	0	0	0	0	0	0	0	0	0	0	0	0.0054945	0	0.0384615	0	0	0	0	0
8	8341105	T	G	PRAG1;CLDN23	intergenic	0	0	0	0	0	0	0	0.705671	0.4533	0.7526	0.6441	0.9097	0.7352	0.047619	0	0.333333	0	0	0	0	0
8	8341305	C	A	PRAG1;CLDN23	intergenic	0	0	0	0	0	0	0	0	0	0	0	0	0	0.0357143	0	0	0.25	0	0	0	0
8	8341339	C	T	PRAG1;CLDN23	intergenic	0	0	0	0	0	0	0	0.114617	0.0427	0.3411	0.0403	0.005	0.0481	0.031746	0	0	0	0.222222	0	0	0
8	8341365	T	G	PRAG1;CLDN23	intergenic	0	0	0	0	0	0	0	0.0263578	0.0408	0.0287	0.0144	0	0.044	0.0142857	0	0	0	0.1	0	0	0
8	8341370	G	T	PRAG1;CLDN23	intergenic	0	0	0	0	0	0	0	0	0	0	0	0	0	0.00714286	0	0.05	0	0	0	0	0
8	8341508	A	T	PRAG1;CLDN23	intergenic	0	0	0	0	0	0	0	0.236621	0.1859	0.3101	0.219	0.3433	0.092	0.0357143	0.25	0	0	0	0	0	0
8	8341612	T	A	PRAG1;CLDN23	intergenic	0	0	0	0	0	0	0	0	0	0	0	0	0	0.0054945	0	0.0384615	0	0	0	0	0
8	8341620	C	A	PRAG1;CLDN23	intergenic	0	0	0	0	0	0	0	0	0	0	0	0	0	0.0054945	0	0.0384615	0	0	0	0	0
8	8341678	T	C	PRAG1;CLDN23	intergenic	0	0	0	0	0	0	0	0.269169	0.2276	0.3548	0.2349	0.3482	0.1391	0.0178571	0	0.125	0	0	0	0	0
8	8341950	G	T	PRAG1;CLDN23	intergenic	0	0	0	0	0	0	0	0	0	0	0	0	0	0.0054945	0	0	0	0.0384615	0	0	0
8	8342101	A	C	PRAG1;CLDN23	intergenic	0	0	0	0	0	0	0	0.029353	0.0408	0.0401	0.0144	0	0.044	0.047619	0	0	0.333333	0	0	0	0
8	8342161	T	C	PRAG1;CLDN23	intergenic	0	0	0	0	0	0	0	0.0680911	0.002	0.2398	0.0173	0.005	0.0051	0.0142857	0	0.1	0	0	0	0	0
8	8342202	T	C	PRAG1;CLDN23	intergenic	0	0	0	0	0	0	0	0.0680911	0.002	0.2398	0.0173	0.005	0.0051	0.0178571	0	0.125	0	0	0	0	0
8	8342415	A	T	PRAG1;CLDN23	intergenic	0	0	0	0	0	0	0	0.702476	0.4533	0.7504	0.6427	0.9097	0.7229	0.0714286	0	0.5	0	0	0	0	0
8	8342506	G	A	PRAG1;CLDN23	intergenic	0	0	0	0	0	0	0	0.204872	0.2266	0.1301	0.2118	0.3433	0.136	0.0204081	0	0.142857	0	0	0	0	0
8	8342804	GA	G	NA	intergenic	0	0	0	0	0	0	0	0	0	0	0	0	0	0.0285714	0.2	0	0	0	0	0	0
8	8343143	T	TTTG	PRAG1;CLDN23	intergenic	0	0	0	0	0	0	0	0.455272	0.2565	0.5325	0.3833	0.5268	0.5327	0.142857	0	1	0	0	0	0	0
8	8343401	G	A	PRAG1;CLDN23	intergenic	0	0	0	0	0	0	0	0	0	0	0	0	0	0.0238096	0	0	0	0	0.166667	0	0
8	8343716	G	A	PRAG1;CLDN23	intergenic	0	0	0	0	0	0	0	0.145367	0.164	0.0991	0.1888	0.2321	0.0685	0.0357143	0.25	0	0	0	0	0	0
8	8344092	T	C	PRAG1;CLDN23	intergenic	0	0	0	0	0	0	0	0.0467252	0.0408	0.1021	0.0216	0	0.044	0.0142857	0	0.1	0	0	0	0	0
8	8344989	G	T	PRAG1;CLDN23	intergenic	0	0	0	0	0	0	0	0	0	0	0	0	0	0.012987	0	0	0	0.0909091	0	0	0
8	8345248	T	C	PRAG1;CLDN23	intergenic	0	0	0	0	0	0	0	0.0347444	0.001	0.1286	0.0043	0	0	0.0571429	0	0	0	0.4	0	0	0
8	8345266	C	A	PRAG1;CLDN23	intergenic	0	0	0	0	0	0	0	0	0	0	0	0	0	0.0285714	0	0	0.2	0	0	0	0
8	8345581	G	C	PRAG1;CLDN23	intergenic	0	0	0	0	0	0	0	0.679113	0.4185	0.7549	0.6196	0.8919	0.6677	0.128571	0	0.3	0	0.6	0	0	0
8	8345583	C	G	PRAG1;CLDN23	intergenic	0	0	0	0	0	0	0	0.0305511	0.001	0.1127	0.0043	0	0	0.0119048	0	0	0	0.0833333	0	0	0
8	8345774	T	G	PRAG1;CLDN23	intergenic	0	0	0	0	0	0	0	0.58107	0.4105	0.385	0.6037	0.9028	0.6738	0.0714286	0.5	0	0	0	0	0	0
8	8345852	C	T	PRAG1;CLDN23	intergenic	0	0	0	0	0	0	0	0	0	0	0	0	0	0.0178571	0	0.125	0	0	0	0	0
8	8346104	A	G	PRAG1;CLDN23	intergenic	0	0	0	0	0	0	0	0.000199681	0.001	0	0	0	0	0.00793651	0	0.0555556	0	0	0	0	0
8	8346156	C	A	PRAG1;CLDN23	intergenic	0	0	0	0	0	0	0	0	0	0	0	0	0	0.0178571	0	0	0	0.125	0	0	0
8	8346576	G	C	PRAG1;CLDN23	intergenic	0	0	0	0	0	0	0	0	0	0	0	0	0	0.00420169	0.0294118	0	0	0	0	0	0
8	8346586	C	T	PRAG1;CLDN23	intergenic	0	0	0	0	0	0	0	0.16873	0.165	0.1853	0.1974	0.2282	0.0685	0.0054945	0.0384615	0	0	0	0	0	0
8	8346690	T	C	PRAG1;CLDN23	intergenic	0	0	0	0	0	0	0	0.698682	0.4513	0.7421	0.6398	0.9077	0.7209	0.142857	0	0	0.5	0	0.5	0	0
8	8347671	T	C	PRAG1;CLDN23	intergenic	0	0	0	0	0	0	0	0.107228	0.2545	0.0461	0.1527	0.002	0.1145	0.0714286	0	0	0.5	0	0	0	0
8	8347822	G	A	PRAG1;CLDN23	intergenic	0	0	0	0	0	0	0	0.862021	0.835	0.9448	0.8055	0.754	0.9294	0.171429	0	0.8	0	0	0	0.4	0
8	8349087	C	T	PRAG1;CLDN23	intergenic	0	0	0	0	0	0	0	0.863219	0.833	0.947	0.804	0.755	0.9346	0.0714286	0.5	0	0	0	0	0	0
8	8349368	C	T	PRAG1;CLDN23	intergenic	0	0	0	0	0	0	0	0	0	0	0	0	0	0.015873	0	0.111111	0	0	0	0	0
8	8349534	C	A	PRAG1;CLDN23	intergenic	0	0	0	0	0	0	0	0.0335463	0.0338	0.0794	0.0058	0.005	0.0204	0.0238096	0	0.166667	0	0	0	0	0
8	8349757	C	T	PRAG1;CLDN23	intergenic	0	0	0	0	0	0	0	0.485024	0.7386	0.5454	0.4769	0.2589	0.3814	0.102041	0.714286	0	0	0	0	0	0
8	8349787	T	C	PRAG1;CLDN23	intergenic	0	0	0	0	0	0	0	0	0	0	0	0	0	0.00621119	0	0.0434783	0	0	0	0	0
8	8349812	C	A	PRAG1;CLDN23	intergenic	0	0	0	0	0	0	0	0.0265575	0	0.0953	0.0101	0	0	0.00714286	0	0	0	0.05	0	0	0
8	8350370	C	T	PRAG1;CLDN23	intergenic	0	0	0	0	0	0	0	0.425919	0.2068	0.4902	0.3242	0.6042	0.453	0.047619	0	0	0	0	0.333333	0	0
8	8350473	C	T	PRAG1;CLDN23	intergenic	0	0	0	0	0	0	0	0.795927	0.8072	0.857	0.7219	0.7272	0.8252	0.047619	0.333333	0	0	0	0	0	0
8	8351068	G	A	PRAG1;CLDN23	intergenic	0	0	0	0	0	0	0	0.795927	0.8052	0.8585	0.7233	0.7222	0.8292	0.107143	0.75	0	0	0	0	0	0
8	8351338	A	C	PRAG1;CLDN23	intergenic	0	0	0	0	0	0	0	0.509385	0.3082	0.6172	0.4049	0.628	0.5225	0.015873	0	0.111111	0	0	0	0	0
8	8351401	G	A	PRAG1;CLDN23	intergenic	0	0	0	0	0	0	0	0.417133	0.2435	0.3638	0.3285	0.6419	0.499	0.00714286	0.05	0	0	0	0	0	0
8	8351402	T	C	PRAG1;CLDN23	intergenic	0	0	0	0	0	0	0	0.508387	0.3042	0.6165	0.4049	0.628	0.5225	0.00793651	0.0555556	0	0	0	0	0	0
8	8351536	G	A	PRAG1;CLDN23	intergenic	0	0	0	0	0	0	0	0	0	0	0	0	0	0.0102041	0	0.0714286	0	0	0	0	0
8	8351546	C	G	PRAG1;CLDN23	intergenic	0	0	0	0	0	0	0	0.507588	0.3042	0.6157	0.4049	0.626	0.5215	0.104396	0	0.5	0	0.230769	0	0	0
8	8351641	T	G	PRAG1;CLDN23	intergenic	0	0	0	0	0	0	0	0	0	0	0	0	0	0.00892857	0	0.0625	0	0	0	0	0
8	8351697	C	T	PRAG1;CLDN23	intergenic	0	0	0	0	0	0	0	0.352636	0.2058	0.2648	0.2305	0.6062	0.4479	0.0285714	0	0.2	0	0	0	0	0
8	8351905	C	T	PRAG1;CLDN23	intergenic	0	0	0	0	0	0	0	0.0315495	0.0348	0.059	0.013	0.001	0.0358	0.0142857	0	0.1	0	0	0	0	0
8	8351998	A	G	PRAG1;CLDN23	intergenic	0	0	0	0	0	0	0	0.0117812	0.0209	0.0023	0.0389	0	0.0082	0.0142857	0	0.1	0	0	0	0	0
8	8352859	A	G	PRAG1;CLDN23	intergenic	0	0	0	0	0	0	0	0	0	0	0	0	0	0.0119048	0	0.0833333	0	0	0	0	0
8	8353238	C	G	PRAG1;CLDN23	intergenic	0	0	0	0	0	0	0	0.122204	0.3171	0.0363	0.1816	0.003	0.1186	0.142857	0	1	0	0	0	0	0
8	8353587	G	A	PRAG1;CLDN23	intergenic	0	0	0	0	0	0	0	0.391973	0.2087	0.4455	0.2637	0.5278	0.4591	0.047619	0	0.333333	0	0	0	0	0
8	8353763	A	G	PRAG1;CLDN23	intergenic	0	0	0	0	0	0	0	0	0	0	0	0	0	0.0178571	0	0.125	0	0	0	0	0
8	8354436	A	G	PRAG1;CLDN23	intergenic	0	0	0	0	0	0	0	0.241214	0.3797	0.3699	0.2536	0.0218	0.1421	0.0238096	0.166667	0	0	0	0	0	0
8	8354546	C	T	PRAG1;CLDN23	intergenic	0	0	0	0	0	0	0	0.812101	0.8042	0.9811	0.6484	0.7014	0.8221	0.095238	0	0	0	0.333333	0	0.333333	0
8	8355306	G	T	PRAG1;CLDN23	intergenic	0	0	0	0	0	0	0	0	0	0	0	0	0	0.015873	0	0.111111	0	0	0	0	0
8	8355338	C	T	PRAG1;CLDN23	intergenic	0	0	0	0	0	0	0	0	0	0	0	0	0	0.0714286	0.5	0	0	0	0	0	0
8	8355528	C	T	PRAG1;CLDN23	intergenic	0	0	0	0	0	0	0	0.198682	0.2624	0.1702	0.1931	0.1151	0.2618	0.0357143	0	0	0	0.25	0	0	0
8	8356261	T	C	PRAG1;CLDN23	intergenic	0	0	0	0	0	0	0	0.198882	0.2634	0.1694	0.1945	0.1151	0.2618	0.0238096	0	0.166667	0	0	0	0	0
8	8356729	G	C	PRAG1;CLDN23	intergenic	0	0	0	0	0	0	0	0.578474	0.5427	0.652	0.4654	0.6111	0.5624	0.133929	0	0.5625	0.375	0	0	0	0
8	8357183	T	C	PRAG1;CLDN23	intergenic	0	0	0	0	0	0	0	0.830671	0.829	0.9826	0.6628	0.7312	0.8487	0.142857	0	0	0	0	1	0	0
8	8357728	C	G	PRAG1;CLDN23	intergenic	0	0	0	0	0	0	0	0.828674	0.825	0.9841	0.6585	0.7262	0.8487	0.095238	0.333333	0	0	0	0	0.333333	0
8	8357859	G	T	PRAG1;CLDN23	intergenic	0	0	0	0	0	0	0	0	0	0	0	0	0	0.0357143	0	0.25	0	0	0	0	0
8	8358016	C	A	PRAG1;CLDN23	intergenic	0	0	0	0	0	0	0	0	0	0	0	0	0	0.0238096	0	0.166667	0	0	0	0	0
8	8358121	T	C	PRAG1;CLDN23	intergenic	0	0	0	0	0	0	0	0	0	0	0	0	0	0.0285714	0	0.2	0	0	0	0	0
8	8358156	C	A	PRAG1;CLDN23	intergenic	0	0	0	0	0	0	0	0.483626	0.2932	0.5976	0.2896	0.6022	0.5409	0.0714286	0	0.5	0	0	0	0	0
8	8358667	C	G	PRAG1;CLDN23	intergenic	0	0	0	0	0	0	0	0.492013	0.3111	0.5991	0.3069	0.6081	0.545	0.047619	0	0	0	0.333333	0	0	0
8	8358702	T	C	PRAG1;CLDN23	intergenic	0	0	0	0	0	0	0	0.0201677	0.0437	0.0015	0.036	0	0.0307	0.0476191	0	0	0.166667	0.166667	0	0	0
8	8358866	C	A	PRAG1;CLDN23	intergenic	0	0	0	0	0	0	0	0.816693	0.8062	0.9818	0.647	0.7202	0.8241	0.142857	0	0	0	0.8	0	0.2	0
8	8358930	T	G	PRAG1;CLDN23	intergenic	0	0	0	0	0	0	0	0.828075	0.827	0.9834	0.6527	0.7202	0.8548	0.214286	0	0.5	0	0	1	0	0
8	8359387	T	C	PRAG1;CLDN23	intergenic	0	0	0	0	0	0	0	0.489018	0.2952	0.5998	0.3069	0.627	0.5256	0.0357143	0	0.25	0	0	0	0	0
8	8361139	T	C	PRAG1;CLDN23	intergenic	0	0	0	0	0	0	0	0.835463	0.8082	0.9834	0.7507	0.7321	0.8303	0.0408163	0.285714	0	0	0	0	0	0
8	8361723	A	G	PRAG1;CLDN23	intergenic	0	0	0	0	0	0	0	0.126198	0.333	0.0446	0.1931	0.002	0.1043	0.0178571	0.125	0	0	0	0	0	0
8	8362923	T	A	PRAG1;CLDN23	intergenic	0	0	0	0	0	0	0	0	0	0	0	0	0	0.0102041	0	0.0714286	0	0	0	0	0
8	8363001	G	T	PRAG1;CLDN23	intergenic	0	0	0	0	0	0	0	0.00978435	0.0308	0.0015	0.0173	0	0.0041	0.010989	0	0.0769231	0	0	0	0	0
8	8363236	C	T	PRAG1;CLDN23	intergenic	0	0	0	0	0	0	0	0.781749	0.7744	0.7375	0.8141	0.8274	0.7791	0.214286	0	0	1	0	0.5	0	0
8	8363258	C	T	PRAG1;CLDN23	intergenic	0	0	0	0	0	0	0	0.212859	0.3131	0.3865	0.1888	0.003	0.1084	0.0571429	0.1	0	0	0.3	0	0	0
8	8363613	T	C	PRAG1;CLDN23	intergenic	0	0	0	0	0	0	0	0	0	0	0	0	0	0.0047619	0.0333333	0	0	0	0	0	0
8	8363672	G	A	PRAG1;CLDN23	intergenic	0	0	0	0	0	0	0	0.0265575	0.0507	0.0272	0.0476	0	0.0133	0.015873	0.111111	0	0	0	0	0	0
8	8363683	A	G	PRAG1;CLDN23	intergenic	0	0	0	0	0	0	0	0.515775	0.4642	0.4206	0.5029	0.6786	0.5389	0.133929	0.375	0.5625	0	0	0	0	0
8	8363692	C	A	PRAG1;CLDN23	intergenic	0	0	0	0	0	0	0	0	0	0	0	0	0	0.0142857	0	0	0.1	0	0	0	0
8	8363768	G	A	PRAG1;CLDN23	intergenic	0	0	0	0	0	0	0	0.0792732	0.1481	0.0061	0.1095	0.0685	0.0971	0.0178571	0	0.0625	0	0.0625	0	0	0
8	8363897	T	C	PRAG1;CLDN23	intergenic	0	0	0	0	0	0	0	0.625998	0.505	0.4826	0.67	0.8333	0.6994	0.065934	0.461538	0	0	0	0	0	0
8	8364631	G	A	PRAG1;CLDN23	intergenic	0	0	0	0	0	0	0	0	0	0	0	0	0	0.0204081	0	0.142857	0	0	0	0	0
8	8365111	G	T	PRAG1;CLDN23	intergenic	0	0	0	0	0	0	0	0	0	0	0	0	0	0.0238096	0	0	0	0	0.166667	0	0
8	8365316	T	C	PRAG1;CLDN23	intergenic	0	0	0	0	0	0	0	0.20627	0.2893	0.0477	0.317	0.3135	0.1462	0.0357143	0	0.25	0	0	0	0	0
8	8365593	A	G	PRAG1;CLDN23	intergenic	0	0	0	0	0	0	0	0.236821	0.2913	0.1558	0.3199	0.3135	0.1524	0.079365	0	0.222222	0	0.333333	0	0	0
8	8365705	C	T	PRAG1;CLDN23	intergenic	0	0	0	0	0	0	0	0.375998	0.172	0.3154	0.3084	0.5754	0.5102	0.0142857	0.1	0	0	0	0	0	0
8	8366246	G	A	PRAG1;CLDN23	intergenic	0	0	0	0	0	0	0	0.684305	0.6034	0.792	0.5937	0.6488	0.7229	0.142857	0	0	1	0	0	0	0
8	8366348	C	A	PRAG1;CLDN23	intergenic	0	0	0	0	0	0	0	0.215256	0.2883	0.0847	0.3156	0.3125	0.1452	0.0535714	0	0.375	0	0	0	0	0
8	8366599	C	T	PRAG1;CLDN23	intergenic	0	0	0	0	0	0	0	0.00778754	0	0.028	0.0029	0	0	0.142857	0	0	1	0	0	0	0
8	8367821	C	A	PRAG1;CLDN23	intergenic	0	0	0	0	0	0	0	0	0	0	0	0	0	0.0204081	0.142857	0	0	0	0	0	0
8	8367911	C	G	PRAG1;CLDN23	intergenic	0	0	0	0	0	0	0	0.157548	0.1024	0.3669	0.1167	0.0208	0.1012	0.0204081	0	0.142857	0	0	0	0	0
8	8368275	G	T	PRAG1;CLDN23	intergenic	0	0	0	0	0	0	0	0	0	0	0	0	0	0.047619	0	0	0.333333	0	0	0	0
8	8368400	G	A	PRAG1;CLDN23	intergenic	0	0	0	0	0	0	0	0.157548	0.1024	0.3669	0.1167	0.0208	0.1012	0.012987	0	0.0909091	0	0	0	0	0
8	8368600	C	T	PRAG1;CLDN23	intergenic	0	0	0	0	0	0	0	0.157149	0.1024	0.3669	0.1167	0.0198	0.1002	0.0142857	0	0	0	0.1	0	0	0
8	8368975	G	A	PRAG1;CLDN23	intergenic	0	0	0	0	0	0	0	0.157548	0.1024	0.3669	0.1167	0.0208	0.1012	0.0238096	0	0.166667	0	0	0	0	0
8	8370172	C	T	PRAG1;CLDN23	intergenic	0	0	0	0	0	0	0	0.15635	0.1024	0.3646	0.1167	0.0198	0.0992	0.0428571	0	0	0	0.3	0	0	0
8	8370276	T	TC	PRAG1;CLDN23	intergenic	0	0	0	0	0	0	0	0.382588	0.3787	0.4932	0.4352	0.3323	0.2515	0.114286	0.2	0	0.6	0	0	0	0
8	8370352	A	T	PRAG1;CLDN23	intergenic	0	0	0	0	0	0	0	0.156749	0.1024	0.3654	0.1182	0.0198	0.0992	0.00952381	0	0.0666667	0	0	0	0	0
8	8370353	T	G	PRAG1;CLDN23	intergenic	0	0	0	0	0	0	0	0.156749	0.1024	0.3654	0.1182	0.0198	0.0992	0.00952381	0	0.0666667	0	0	0	0	0
8	8370382	T	C	PRAG1;CLDN23	intergenic	0	0	0	0	0	0	0	0	0	0	0	0	0	0.0102041	0	0	0.0714286	0	0	0	0
8	8371280	G	T	PRAG1;CLDN23	intergenic	0	0	0	0	0	0	0	0.370208	0.3767	0.4508	0.4366	0.3304	0.2485	0.0357143	0.25	0	0	0	0	0	0
8	8371474	T	C	PRAG1;CLDN23	intergenic	0	0	0	0	0	0	0	0.195288	0.2744	0.0182	0.3156	0.3115	0.1483	0.0714286	0	0.357143	0	0.142857	0	0	0
8	8371829	T	A	PRAG1;CLDN23	intergenic	0	0	0	0	0	0	0	0.19369	0.2744	0.0113	0.3184	0.3115	0.1472	0.015873	0	0.111111	0	0	0	0	0
8	8371889	A	C	PRAG1;CLDN23	intergenic	0	0	0	0	0	0	0	0.88738	0.7336	0.938	0.8775	0.9802	0.8885	0.197802	0	0	0	0.923077	0	0.461538	0
8	8371890	A	G	PRAG1;CLDN23	intergenic	0	0	0	0	0	0	0	0.196685	0.2744	0.0234	0.317	0.3105	0.1483	0.0357143	0.25	0	0	0	0	0	0
8	8372036	C	G	PRAG1;CLDN23	intergenic	0	0	0	0	0	0	0	0.339457	0.166	0.2073	0.2896	0.5784	0.4857	0.0396826	0	0.166667	0	0.111111	0	0	0
8	8372112	G	A	PRAG1;CLDN23	intergenic	0	0	0	0	0	0	0	0.0565096	0.002	0.202	0.0202	0	0	0.047619	0	0.333333	0	0	0	0	0
8	8372344	G	T	PRAG1;CLDN23	intergenic	0	0	0	0	0	0	0	0.859824	0.7326	0.8389	0.8703	0.9802	0.8875	0.285714	1	0	1	0	0	0	0
8	8372719	T	C	PRAG1;CLDN23	intergenic	0	0	0	0	0	0	0	0.196086	0.2744	0.0204	0.3199	0.3095	0.1483	0.095238	0.333333	0	0	0.333333	0	0	0
8	8373129	G	A	PRAG1;CLDN23	intergenic	0	0	0	0	0	0	0	0.19349	0.2744	0.0113	0.3213	0.3095	0.1462	0.0408163	0	0.285714	0	0	0	0	0
8	8373168	A	G	PRAG1;CLDN23	intergenic	0	0	0	0	0	0	0	0.0814696	0.1511	0.0061	0.1095	0.0724	0.1012	0.0714286	0	0	0.5	0	0	0	0
8	8373605	A	G	PRAG1;CLDN23	intergenic	0	0	0	0	0	0	0	0	0	0	0	0	0	0.00714286	0	0.05	0	0	0	0	0
8	8374168	C	G	PRAG1;CLDN23	intergenic	0	0	0	0	0	0	0	0	0	0	0	0	0	0.0119048	0	0.0833333	0	0	0	0	0
8	8374182	C	G	PRAG1;CLDN23	intergenic	0	0	0	0	0	0	0	0.339058	0.165	0.2035	0.2867	0.5804	0.4898	0.0357143	0.25	0	0	0	0	0	0
8	8374246	T	C	PRAG1;CLDN23	intergenic	0	0	0	0	0	0	0	0.326677	0.164	0.1619	0.2824	0.5774	0.4898	0.0238096	0.166667	0	0	0	0	0	0
8	8374281	T	C	PRAG1;CLDN23	intergenic	0	0	0	0	0	0	0	0.0573083	0.002	0.205	0.0202	0	0	0.010989	0	0.0769231	0	0	0	0	0
8	8374339	G	C	PRAG1;CLDN23	intergenic	0	0	0	0	0	0	0	0.00259585	0.0109	0	0.0029	0	0	0.0119048	0	0.0833333	0	0	0	0	0
8	8374374	G	A	PRAG1;CLDN23	intergenic	0	0	0	0	0	0	0	0.19369	0.2744	0.0113	0.3228	0.3115	0.1442	0.032967	0	0.230769	0	0	0	0	0
8	8374391	A	G	PRAG1;CLDN23	intergenic	0	0	0	0	0	0	0	0.19369	0.2744	0.0113	0.3228	0.3115	0.1442	0.0571429	0	0.2	0	0.2	0	0	0
8	8374439	C	T	PRAG1;CLDN23	intergenic	0	0	0	0	0	0	0	0.33766	0.164	0.2042	0.2839	0.5764	0.4888	0.010989	0	0.0769231	0	0	0	0	0
8	8374574	A	G	PRAG1;CLDN23	intergenic	0	0	0	0	0	0	0	0.996805	1	1	1	0.9841	1	0.285714	0	0	1	0	1	0	0
8	8374622	T	C	PRAG1;CLDN23	intergenic	0	0	0	0	0	0	0	0	0	0	0	0	0	0.00952381	0	0.0666667	0	0	0	0	0
8	8374744	C	T	PRAG1;CLDN23	intergenic	0	0	0	0	0	0	0	0.33726	0.161	0.205	0.2839	0.5764	0.4888	0.0204081	0.142857	0	0	0	0	0	0
8	8374836	G	A	PRAG1;CLDN23	intergenic	0	0	0	0	0	0	0	0.669329	0.492	0.5968	0.6816	0.9077	0.6953	0.0803571	0.375	0.1875	0	0	0	0	0
8	8375072	A	G	PRAG1;CLDN23	intergenic	0	0	0	0	0	0	0	0.337859	0.161	0.2065	0.2839	0.5774	0.4888	0.0238096	0	0.166667	0	0	0	0	0
8	8375257	G	A	PRAG1;CLDN23	intergenic	0	0	0	0	0	0	0	0.0720847	0.0517	0.1437	0.0562	0.0198	0.0613	0.0285714	0	0	0	0.2	0	0	0
8	8375713	G	A	PRAG1;CLDN23	intergenic	0	0	0	0	0	0	0	0	0	0	0	0	0	0.0119048	0	0.0833333	0	0	0	0	0
8	8375721	G	C	PRAG1;CLDN23	intergenic	0	0	0	0	0	0	0	0	0	0	0	0	0	0.0054945	0	0.0384615	0	0	0	0	0
8	8376199	A	G	PRAG1;CLDN23	intergenic	0	0	0	0	0	0	0	0.863219	0.7356	0.8472	0.8718	0.9802	0.8896	0.142857	1	0	0	0	0	0	0
8	8376403	G	A	PRAG1;CLDN23	intergenic	0	0	0	0	0	0	0	0.0567093	0.002	0.2027	0.0202	0	0	0.0595239	0	0	0	0.25	0.166667	0	0
8	8376858	T	A	PRAG1;CLDN23	intergenic	0	0	0	0	0	0	0	0.000798722	0	0.003	0	0	0	0.0357143	0.25	0	0	0	0	0	0
8	8377041	C	G	PRAG1;CLDN23	intergenic	0	0	0	0	0	0	0	0.0571086	0.002	0.2042	0.0202	0	0	0.012987	0	0.0909091	0	0	0	0	0
8	8377050	A	G	PRAG1;CLDN23	intergenic	0	0	0	0	0	0	0	0	0	0	0	0	0	0.0064935	0	0.0454545	0	0	0	0	0
8	8377266	A	G	PRAG1;CLDN23	intergenic	0	0	0	0	0	0	0	0	0	0	0	0	0	0.010989	0	0.0769231	0	0	0	0	0
8	8377384	C	A	PRAG1;CLDN23	intergenic	0	0	0	0	0	0	0	0.00239617	0.002	0	0.0029	0	0.0082	0.0119048	0	0.0833333	0	0	0	0	0
8	8377458	T	C	PRAG1;CLDN23	intergenic	0	0	0	0	0	0	0	0	0	0	0	0	0	0.00595239	0	0.0416667	0	0	0	0	0
8	8377684	T	A	PRAG1;CLDN23	intergenic	0	0	0	0	0	0	0	0.336062	0.162	0.1959	0.2867	0.5784	0.4898	0.0357143	0.25	0	0	0	0	0	0
8	8377689	T	G	PRAG1;CLDN23	intergenic	0	0	0	0	0	0	0	0.402157	0.4722	0.3956	0.4914	0.3819	0.2965	0.0357143	0.25	0	0	0	0	0	0
8	8377970	G	A	PRAG1;CLDN23	intergenic	0	0	0	0	0	0	0	0	0	0	0	0	0	0.00595239	0	0.0416667	0	0	0	0	0
8	8378099	C	T	PRAG1;CLDN23	intergenic	0	0	0	0	0	0	0	0.0113818	0.0239	0.0045	0.0259	0	0.0092	0.0204081	0	0	0	0.142857	0	0	0
8	8378102	T	C	PRAG1;CLDN23	intergenic	0	0	0	0	0	0	0	0.678115	0.4821	0.6641	0.6657	0.8899	0.6892	0.0714286	0.5	0	0	0	0	0	0
8	8378422	C	T	PRAG1;CLDN23	intergenic	0	0	0	0	0	0	0	0.236621	0.2972	0.1384	0.3401	0.2976	0.1708	0.0714286	0	0.5	0	0	0	0	0
8	8378463	GC	G	NA	intergenic	0	0	0	0	0	0	0	0	0	0	0	0	0	0.0571429	0.2	0	0	0.2	0	0	0
8	8379105	G	A	PRAG1;CLDN23	intergenic	0	0	0	0	0	0	0	0.190895	0.2783	0.0121	0.3184	0.2966	0.1431	0.047619	0	0	0.333333	0	0	0	0
8	8379106	C	T	PRAG1;CLDN23	intergenic	0	0	0	0	0	0	0	0.672524	0.4801	0.6641	0.6628	0.8879	0.6667	0.095238	0	0	0.333333	0	0.333333	0	0
8	8379107	C	A	PRAG1;CLDN23	intergenic	0	0	0	0	0	0	0	0.672524	0.4801	0.6641	0.6628	0.8879	0.6667	0.142857	0.5	0	0	0	0	0.5	0
8	8379471	C	T	PRAG1;CLDN23	intergenic	0	0	0	0	0	0	0	0	0	0	0	0	0	0.0204081	0	0	0.142857	0	0	0	0
8	8379472	A	G	PRAG1;CLDN23	intergenic	0	0	0	0	0	0	0	0	0	0	0	0	0	0.0204081	0	0	0.142857	0	0	0	0
8	8379479	C	T	PRAG1;CLDN23	intergenic	0	0	0	0	0	0	0	0	0	0	0	0	0	0.0204081	0	0	0.142857	0	0	0	0
8	8379514	T	C	PRAG1;CLDN23	intergenic	0	0	0	0	0	0	0	0.673123	0.4811	0.6641	0.6657	0.8869	0.6677	0.148809	0	0.583333	0	0	0	0.458333	0
8	8379596	G	T	PRAG1;CLDN23	intergenic	0	0	0	0	0	0	0	0.86262	0.7346	0.8464	0.8703	0.9792	0.8906	0.142857	0	0	0	0	1	0	0
8	8379755	G	T	PRAG1;CLDN23	intergenic	0	0	0	0	0	0	0	0	0	0	0	0	0	0.0142857	0	0	0	0	0	0.1	0
8	8379794	C	T	PRAG1;CLDN23	intergenic	0	0	0	0	0	0	0	0.00259585	0.006	0	0.0058	0	0.0031	0.00714286	0	0.05	0	0	0	0	0
8	8380224	A	G	PRAG1;CLDN23	intergenic	0	0	0	0	0	0	0	0.674321	0.4821	0.6649	0.6657	0.8879	0.6708	0.047619	0.333333	0	0	0	0	0	0
8	8380237	G	A	PRAG1;CLDN23	intergenic	0	0	0	0	0	0	0	0	0	0	0	0	0	0.012987	0	0.0909091	0	0	0	0	0
8	8380281	T	C	PRAG1;CLDN23	intergenic	0	0	0	0	0	0	0	0.0648962	0.0746	0.0484	0.0692	0.0208	0.1196	0.047619	0	0	0	0.333333	0	0	0
8	8380530	T	C	PRAG1;CLDN23	intergenic	0	0	0	0	0	0	0	0.674121	0.4821	0.6649	0.6657	0.8879	0.6697	0.047619	0.333333	0	0	0	0	0	0
8	8380743	A	G	PRAG1;CLDN23	intergenic	0	0	0	0	0	0	0	0	0	0	0	0	0	0.0714286	0	0	0	0	0.5	0	0
8	8380821	T	C	PRAG1;CLDN23	intergenic	0	0	0	0	0	0	0	0.863618	0.7366	0.8464	0.8718	0.9792	0.8926	0.142857	1	0	0	0	0	0	0
8	8381664	C	A	PRAG1;CLDN23	intergenic	0	0	0	0	0	0	0	0.188698	0.2525	0.1815	0.2046	0.0913	0.2219	0.025974	0	0.181818	0	0	0	0	0
8	8382032	T	C	PRAG1;CLDN23	intergenic	0	0	0	0	0	0	0	0.0569089	0.002	0.2035	0.0202	0	0	0.0285714	0	0.2	0	0	0	0	0
8	8382135	C	T	PRAG1;CLDN23	intergenic	0	0	0	0	0	0	0	0.0567093	0.002	0.2027	0.0202	0	0	0.0285714	0	0.2	0	0	0	0	0
8	8382409	C	A	PRAG1;CLDN23	intergenic	0	0	0	0	0	0	0	0	0	0	0	0	0	0.047619	0	0	0.333333	0	0	0	0
8	8382459	G	T	PRAG1;CLDN23	intergenic	0	0	0	0	0	0	0	0	0	0	0	0	0	0.047619	0	0.333333	0	0	0	0	0
8	8382846	T	C	PRAG1;CLDN23	intergenic	0	0	0	0	0	0	0	0.184505	0.2873	0.0098	0.2565	0.2907	0.1544	0.0178571	0.125	0	0	0	0	0	0
8	8382882	A	C	PRAG1;CLDN23	intergenic	0	0	0	0	0	0	0	0.359225	0.167	0.2012	0.4323	0.5952	0.4755	0.0142857	0.1	0	0	0	0	0	0
8	8383122	GT	G	NA	intergenic	0	0	0	0	0	0	0	0	0	0	0	0	0	0.142857	0	1	0	0	0	0	0
8	8383319	G	C	PRAG1;CLDN23	intergenic	0	0	0	0	0	0	0	0.345248	0.1551	0.1997	0.353	0.5942	0.4755	0.031746	0	0.222222	0	0	0	0	0
8	8383477	C	T	PRAG1;CLDN23	intergenic	0	0	0	0	0	0	0	0.188099	0.2525	0.1793	0.2046	0.0913	0.2219	0.0142857	0	0.1	0	0	0	0	0
8	8383660	C	T	PRAG1;CLDN23	intergenic	0	0	0	0	0	0	0	0.416534	0.1869	0.416	0.3847	0.5933	0.4939	0.047619	0.333333	0	0	0	0	0	0
8	8383719	C	A	PRAG1;CLDN23	intergenic	0	0	0	0	0	0	0	0	0	0	0	0	0	0.0357143	0	0.25	0	0	0	0	0
8	8384033	G	A	PRAG1;CLDN23	intergenic	0	0	0	0	0	0	0	0.188099	0.2515	0.1808	0.2046	0.0903	0.2219	0.095238	0.333333	0	0	0	0.333333	0	0
8	8384479	G	T	PRAG1;CLDN23	intergenic	0	0	0	0	0	0	0	0.189297	0.2505	0.1861	0.2046	0.0903	0.2219	0.0357143	0	0.25	0	0	0	0	0
8	8384551	G	T	PRAG1;CLDN23	intergenic	0	0	0	0	0	0	0	0	0	0	0	0	0	0.00892857	0	0.0625	0	0	0	0	0
8	8384647	C	G	PRAG1;CLDN23	intergenic	0	0	0	0	0	0	0	0.645367	0.4841	0.5545	0.6643	0.8889	0.6697	0.178571	0.25	0	0.666667	0	0.333333	0	0
8	8384711	G	T	PRAG1;CLDN23	intergenic	0	0	0	0	0	0	0	0	0	0	0	0	0	0.0054945	0	0.0384615	0	0	0	0	0
8	8385219	A	C	PRAG1;CLDN23	intergenic	0	0	0	0	0	0	0	0.0852636	0.164	0.0068	0.1225	0.0704	0.0992	0.0178571	0	0	0	0.125	0	0	0
8	8385336	C	G	PRAG1;CLDN23	intergenic	0	0	0	0	0	0	0	0.863818	0.7376	0.8442	0.8718	0.9792	0.8957	0.285714	0	1	0	0	1	0	0
8	8385547	A	G	PRAG1;CLDN23	intergenic	0	0	0	0	0	0	0	0.194089	0.2654	0.1853	0.2176	0.0903	0.2229	0.0204081	0	0.142857	0	0	0	0	0
8	8386448	G	T	PRAG1;CLDN23	intergenic	0	0	0	0	0	0	0	0.438099	0.2127	0.3306	0.4193	0.6677	0.592	0.047619	0	0	0	0.333333	0	0	0
8	8387095	G	T	PRAG1;CLDN23	intergenic	0	0	0	0	0	0	0	0.57508	0.4404	0.3797	0.6138	0.8859	0.6299	0.0357143	0	0.25	0	0	0	0	0
8	8387430	A	G	PRAG1;CLDN23	intergenic	0	0	0	0	0	0	0	0.239018	0.1421	0.261	0.1801	0.2946	0.2935	0.0168067	0	0.117647	0	0	0	0	0
8	8387777	G	A	PRAG1;CLDN23	intergenic	0	0	0	0	0	0	0	0.00499201	0.0169	0.0015	0.0072	0	0.001	0.0285714	0.1	0.1	0	0	0	0	0
8	8387903	A	C	PRAG1;CLDN23	intergenic	0	0	0	0	0	0	0	0.479832	0.3618	0.7012	0.4308	0.375	0.4448	0.0714286	0	0	0	0	0.5	0	0
8	8388307	G	T	PRAG1;CLDN23	intergenic	0	0	0	0	0	0	0	0.15635	0.2992	0.177	0.1499	0.003	0.1442	0.015873	0.111111	0	0	0	0	0	0
8	8388399	T	C	PRAG1;CLDN23	intergenic	0	0	0	0	0	0	0	0.0686901	0.002	0.2474	0.0216	0	0	0.00793651	0	0.0555556	0	0	0	0	0
8	8388447	G	C	PRAG1;CLDN23	intergenic	0	0	0	0	0	0	0	0.361022	0.332	0.3616	0.4049	0.2907	0.4315	0.0833334	0.25	0	0.166667	0	0.166667	0	0
8	8388907	T	C	PRAG1;CLDN23	intergenic	0	0	0	0	0	0	0	0.996006	1	1	1	0.9802	1	0.285714	0	1	0	1	0	0	0
8	8388987	A	G	PRAG1;CLDN23	intergenic	0	0	0	0	0	0	0	0	0	0	0	0	0	0.012987	0.0909091	0	0	0	0	0	0
8	8389056	T	C	PRAG1;CLDN23	intergenic	0	0	0	0	0	0	0	0.271965	0.4463	0.0182	0.3573	0.3333	0.3119	0.0454546	0	0.318182	0	0	0	0	0
8	8389140	G	C	PRAG1;CLDN23	intergenic	0	0	0	0	0	0	0	0.620208	0.5318	0.7042	0.6081	0.6141	0.6125	0.142857	1	0	0	0	0	0	0
8	8389359	T	A	PRAG1;CLDN23	intergenic	0	0	0	0	0	0	0	0.625	0.5338	0.7141	0.6153	0.6171	0.6135	0.0285714	0	0	0.2	0	0	0	0
8	8389399	A	G	PRAG1;CLDN23	intergenic	0	0	0	0	0	0	0	0.623802	0.5338	0.7141	0.6153	0.6151	0.6094	0.0204081	0.142857	0	0	0	0	0	0
8	8389434	A	G	PRAG1;CLDN23	intergenic	0	0	0	0	0	0	0	0.652556	0.5537	0.7738	0.6311	0.6171	0.6421	0.0952381	0	0	0	0	0.666667	0	0
8	8389686	C	T	PRAG1;CLDN23	intergenic	0	0	0	0	0	0	0	0.620008	0.5328	0.7133	0.5908	0.6121	0.6125	0.095238	0	0	0.333333	0.333333	0	0	0
8	8389693	T	C	PRAG1;CLDN23	intergenic	0	0	0	0	0	0	0	0.0804712	0.1521	0.0045	0.1254	0.003	0.1575	0.0408163	0.285714	0	0	0	0	0	0
8	8389809	T	G	PRAG1;CLDN23	intergenic	0	0	0	0	0	0	0	0.00579073	0.0149	0.0023	0.0086	0	0.0051	0.0178571	0	0.125	0	0	0	0	0
8	8390067	G	T	PRAG1;CLDN23	intergenic	0	0	0	0	0	0	0	0.615216	0.5328	0.6944	0.5908	0.6141	0.6115	0.285714	1	0	1	0	0	0	0
8	8390411	T	C	PRAG1;CLDN23	intergenic	0	0	0	0	0	0	0	0.570687	0.5308	0.5234	0.5965	0.6141	0.6125	0.142857	1	0	0	0	0	0	0
8	8390432	C	G	PRAG1;CLDN23	intergenic	0	0	0	0	0	0	0	0.839457	0.9781	0.5303	0.951	0.9474	0.9243	0.285714	1	1	0	0	0	0	0
8	8390820	T	A	PRAG1;CLDN23	intergenic	0	0	0	0	0	0	0	0.413938	0.499	0.3979	0.3689	0.3056	0.4918	0.0952381	0.666667	0	0	0	0	0	0
8	8391140	C	T	PRAG1;CLDN23	intergenic	0	0	0	0	0	0	0	0.238019	0.3459	0.3714	0.2046	0.002	0.2137	0.0612244	0.428571	0	0	0	0	0	0
8	8391216	T	C	PRAG1;CLDN23	intergenic	0	0	0	0	0	0	0	0.915136	1	0.7632	0.987	0.9435	0.953	0.142857	1	0	0	0	0	0	0
8	8391217	G	A	PRAG1;CLDN23	intergenic	0	0	0	0	0	0	0	0.451278	0.7435	0.2542	0.5173	0.3264	0.499	0.0238096	0.166667	0	0	0	0	0	0
8	8391261	A	G	PRAG1;CLDN23	intergenic	0	0	0	0	0	0	0	0.246805	0.2058	0.2027	0.2104	0.3036	0.316	0.015873	0	0.111111	0	0	0	0	0
8	8391281	G	C	PRAG1;CLDN23	intergenic	0	0	0	0	0	0	0	0.664337	0.9135	0.3888	0.696	0.629	0.7945	0.0571429	0.4	0	0	0	0	0	0
8	8391344	T	C	PRAG1;CLDN23	intergenic	0	0	0	0	0	0	0	0.419728	0.4791	0.1067	0.5865	0.6389	0.4376	0.047619	0	0	0	0	0.333333	0	0
8	8391399	G	C	PRAG1;CLDN23	intergenic	0	0	0	0	0	0	0	0.160942	0.2942	0.174	0.1513	0.002	0.1769	0.0238096	0	0.166667	0	0	0	0	0
8	8391442	G	C	PRAG1;CLDN23	intergenic	0	0	0	0	0	0	0	0.00698882	0	0.0265	0	0	0	0.0204081	0	0	0	0.142857	0	0	0
8	8391528	T	A	PRAG1;CLDN23	intergenic	0	0	0	0	0	0	0	0.148363	0.0308	0.0885	0.2277	0.3145	0.1227	0.0119048	0	0	0	0.0833333	0	0	0
8	8392112	T	G	PRAG1;CLDN23	intergenic	0	0	0	0	0	0	0	0.941294	1	0.8563	0.9914	0.9474	0.954	0.25	0	1	0	0.75	0	0	0
8	8392274	T	A	PRAG1;CLDN23	intergenic	0	0	0	0	0	0	0	0.28095	0.3678	0.1626	0.245	0.2371	0.4223	0.047619	0	0	0	0	0.333333	0	0
8	8393410	G	C	PRAG1;CLDN23	intergenic	0	0	0	0	0	0	0	0.273762	0.4533	0.0182	0.3501	0.3214	0.3313	0.0952381	0	0.666667	0	0	0	0	0
8	8393440	A	T	PRAG1;CLDN23	intergenic	0	0	0	0	0	0	0	0	0	0	0	0	0	0.0178571	0	0.125	0	0	0	0	0
8	8393524	A	G	PRAG1;CLDN23	intergenic	0	0	0	0	0	0	0	0	0	0	0	0	0	0.015873	0	0.111111	0	0	0	0	0
8	8393893	A	G	PRAG1;CLDN23	intergenic	0	0	0	0	0	0	0	0.642572	0.6362	0.615	0.7522	0.7143	0.5348	0.095238	0.333333	0	0.333333	0	0	0	0
8	8394247	C	T	PRAG1;CLDN23	intergenic	0	0	0	0	0	0	0	0	0	0	0	0	0	0.0238096	0.166667	0	0	0	0	0	0
8	8394259	C	T	PRAG1;CLDN23	intergenic	0	0	0	0	0	0	0	0.609625	0.6362	0.4977	0.7421	0.7133	0.5327	0.0357143	0.25	0	0	0	0	0	0
8	8394297	C	T	PRAG1;CLDN23	intergenic	0	0	0	0	0	0	0	0.341454	0.5487	0.0545	0.4352	0.3919	0.3978	0.0214286	0	0.15	0	0	0	0	0
8	8394447	C	A	PRAG1;CLDN23	intergenic	0	0	0	0	0	0	0	0.0515176	0.002	0.1838	0.0187	0	0	0.0119048	0	0.0833333	0	0	0	0	0
8	8394877	C	T	PRAG1;CLDN23	intergenic	0	0	0	0	0	0	0	0.426717	0.4105	0.6407	0.3069	0.2292	0.4427	0.0204081	0	0.142857	0	0	0	0	0
8	8394937	A	G	PRAG1;CLDN23	intergenic	0	0	0	0	0	0	0	0.566294	0.6352	0.329	0.7248	0.7133	0.5521	0.149351	0	0.454545	0	0.590909	0	0	0
8	8394971	C	A	PRAG1;CLDN23	intergenic	0	0	0	0	0	0	0	0	0	0	0	0	0	0.015873	0	0	0.111111	0	0	0	0
8	8395485	C	T	PRAG1;CLDN23	intergenic	0	0	0	0	0	0	0	0.278754	0.4483	0.0431	0.3545	0.3214	0.3252	0.095238	0	0.333333	0	0.333333	0	0	0
8	8395741	C	G	PRAG1;CLDN23	intergenic	0	0	0	0	0	0	0	0.56889	0.4513	0.6921	0.5504	0.5516	0.5542	0.031746	0	0	0	0.111111	0	0.111111	0
8	8395784	C	G	PRAG1;CLDN23	intergenic	0	0	0	0	0	0	0	0.00599042	0.0149	0.0023	0.0086	0	0.0061	0.00714286	0	0.05	0	0	0	0	0
8	8396264	G	A	PRAG1;CLDN23	intergenic	0	0	0	0	0	0	0	0.330272	0.5417	0.0363	0.4308	0.3909	0.3763	0.0714286	0	0.5	0	0	0	0	0
8	8396387	GT	G	NA	intergenic	0	0	0	0	0	0	0	0	0	0	0	0	0	0.0204081	0.142857	0	0	0	0	0	0
8	8396389	C	A	PRAG1;CLDN23	intergenic	0	0	0	0	0	0	0	0	0	0	0	0	0	0.0204081	0.142857	0	0	0	0	0	0
8	8396392	T	C	PRAG1;CLDN23	intergenic	0	0	0	0	0	0	0	0.203275	0.0924	0.1868	0.2882	0.3244	0.1544	0.0238096	0.166667	0	0	0	0	0	0
8	8396415	C	A	PRAG1;CLDN23	intergenic	0	0	0	0	0	0	0	0.0864617	0.2525	0.0129	0.1023	0.002	0.091	0.0204081	0.142857	0	0	0	0	0	0
8	8396990	T	C	PRAG1;CLDN23	intergenic	0	0	0	0	0	0	0	0	0	0	0	0	0	0.00446429	0	0.03125	0	0	0	0	0
8	8397060	T	C	PRAG1;CLDN23	intergenic	0	0	0	0	0	0	0	0	0	0	0	0	0	0.00340136	0	0.0238095	0	0	0	0	0
8	8397157	C	T	PRAG1;CLDN23	intergenic	0	0	0	0	0	0	0	0.153155	0.0467	0.0847	0.2478	0.3204	0.1155	0.015873	0.111111	0	0	0	0	0	0
8	8397204	C	T	PRAG1;CLDN23	intergenic	0	0	0	0	0	0	0	0	0	0	0	0	0	0.015873	0.111111	0	0	0	0	0	0
8	8397785	C	A	PRAG1;CLDN23	intergenic	0	0	0	0	0	0	0	0.273363	0.3608	0.1596	0.232	0.2282	0.4131	0.0285714	0.2	0	0	0	0	0	0
8	8397802	C	A	PRAG1;CLDN23	intergenic	0	0	0	0	0	0	0	0.345647	0.3628	0.4198	0.255	0.2282	0.4131	0.0535714	0.375	0	0	0	0	0	0
8	8398077	C	T	PRAG1;CLDN23	intergenic	0	0	0	0	0	0	0	0.00778754	0.004	0.0204	0.0115	0	0	0.0357143	0	0	0	0	0.25	0	0
8	8398402	G	C	PRAG1;CLDN23	intergenic	0	0	0	0	0	0	0	0.263379	0.3966	0.0522	0.3156	0.3948	0.2393	0.0285714	0.2	0	0	0	0	0	0
8	8398517	T	C	PRAG1;CLDN23	intergenic	0	0	0	0	0	0	0	0.0195687	0.0189	0.0393	0.013	0	0.0184	0.0119048	0	0	0.0833333	0	0	0	0
8	8398636	C	A	PRAG1;CLDN23	intergenic	0	0	0	0	0	0	0	0	0	0	0	0	0	0.015873	0	0.111111	0	0	0	0	0
8	8399983	T	C	PRAG1;CLDN23	intergenic	0	0	0	0	0	0	0	0	0	0	0	0	0	0.047619	0	0.333333	0	0	0	0	0
8	8400258	A	T	PRAG1;CLDN23	intergenic	0	0	0	0	0	0	0	0	0	0	0	0	0	0.0102041	0	0.0714286	0	0	0	0	0
8	8400387	CAGAGAG	C	NA	intergenic	0	0	0	0	0	0	0	0	0	0	0	0	0	0.0357143	0.25	0	0	0	0	0	0
8	8400476	T	C	PRAG1;CLDN23	intergenic	0	0	0	0	0	0	0	0.146166	0.0417	0.0787	0.2464	0.3284	0.0859	0.0142857	0.1	0	0	0	0	0	0
8	8400573	C	A	PRAG1;CLDN23	intergenic	0	0	0	0	0	0	0	0.348043	0.3618	0.4244	0.2522	0.2232	0.4274	0.0428571	0	0.3	0	0	0	0	0
8	8401425	G	A	PRAG1;CLDN23	intergenic	0	0	0	0	0	0	0	0	0	0	0	0	0	0.0142857	0	0.1	0	0	0	0	0
8	8401785	G	C	PRAG1;CLDN23	intergenic	0	0	0	0	0	0	0	0.673123	0.8439	0.5756	0.6427	0.5546	0.773	0.095238	0.333333	0	0	0.333333	0	0	0
8	8402264	A	T	PRAG1;CLDN23	intergenic	0	0	0	0	0	0	0	0.850639	0.9056	0.739	0.9078	0.871	0.8834	0.285714	0.5	1	0	0.5	0	0	0
8	8402347	C	T	PRAG1;CLDN23	intergenic	0	0	0	0	0	0	0	0.623602	0.8211	0.4478	0.6182	0.5486	0.7393	0.0857143	0	0.6	0	0	0	0	0
8	8402435	A	G	PRAG1;CLDN23	intergenic	0	0	0	0	0	0	0	0	0	0	0	0	0	0.0285714	0	0.2	0	0	0	0	0
8	8402496	GA	G	NA	intergenic	0	0	0	0	0	0	0	0	0	0	0	0	0	0.047619	0	0	0	0.333333	0	0	0
8	8402820	C	A	PRAG1;CLDN23	intergenic	0	0	0	0	0	0	0	0	0	0	0	0	0	0.00510204	0	0	0	0.0357143	0	0	0
8	8403120	T	C	PRAG1;CLDN23	intergenic	0	0	0	0	0	0	0	0.0397364	0.0268	0.1142	0.0245	0	0.0041	0.00621119	0	0.0434783	0	0	0	0	0
8	8403142	A	G	PRAG1;CLDN23	intergenic	0	0	0	0	0	0	0	0.828075	0.8867	0.6861	0.9006	0.869	0.8661	0.114286	0.8	0	0	0	0	0	0
8	8403146	A	C	PRAG1;CLDN23	intergenic	0	0	0	0	0	0	0	0	0	0	0	0	0	0.00595239	0	0.0416667	0	0	0	0	0
8	8403389	C	A	PRAG1;CLDN23	intergenic	0	0	0	0	0	0	0	0.847444	0.9076	0.7254	0.9092	0.87	0.8834	0.196429	0	1	0	0	0	0.375	0
8	8403569	C	A	PRAG1;CLDN23	intergenic	0	0	0	0	0	0	0	0	0	0	0	0	0	0.012987	0	0.0909091	0	0	0	0	0
8	8403633	G	A	PRAG1;CLDN23	intergenic	0	0	0	0	0	0	0	0.138379	0.0358	0.0658	0.2435	0.3155	0.0849	0.0178571	0	0.125	0	0	0	0	0
8	8403794	C	T	PRAG1;CLDN23	intergenic	0	0	0	0	0	0	0	0.630192	0.8231	0.4433	0.621	0.5516	0.772	0.0952381	0.666667	0	0	0	0	0	0
8	8403834	T	C	PRAG1;CLDN23	intergenic	0	0	0	0	0	0	0	0.932109	1	0.7776	0.9899	0.9623	0.999	0.285714	1	0	1	0	0	0	0
8	8404123	T	G	PRAG1;CLDN23	intergenic	0	0	0	0	0	0	0	0.571486	0.8131	0.233	0.5994	0.5625	0.7699	0.0952381	0	0	0	0.666667	0	0	0
8	8404169	T	C	PRAG1;CLDN23	intergenic	0	0	0	0	0	0	0	0.778754	0.8588	0.5416	0.8646	0.876	0.8558	0.142857	0	0	1	0	0	0	0
8	8404572	C	T	PRAG1;CLDN23	intergenic	0	0	0	0	0	0	0	0.000998403	0	0	0	0	0.0051	0.0142857	0	0.1	0	0	0	0	0
8	8404662	G	T	PRAG1;CLDN23	intergenic	0	0	0	0	0	0	0	0	0	0	0	0	0	0.0714286	0.5	0	0	0	0	0	0
8	8405746	C	G	PRAG1;CLDN23	intergenic	0	0	0	0	0	0	0	0.845447	0.8907	0.7224	0.9092	0.8819	0.8824	0.142857	0	1	0	0	0	0	0
8	8405994	C	T	PRAG1;CLDN23	intergenic	0	0	0	0	0	0	0	0.844848	0.8926	0.7201	0.9063	0.8819	0.8824	0.285714	0	0	1	0	1	0	0
8	8406190	T	C	PRAG1;CLDN23	intergenic	0	0	0	0	0	0	0	0.845647	0.8936	0.7216	0.9078	0.8819	0.8824	0.142857	1	0	0	0	0	0	0
8	8406376	C	A	PRAG1;CLDN23	intergenic	0	0	0	0	0	0	0	0	0	0	0	0	0	0.015873	0.111111	0	0	0	0	0	0
8	8406387	T	C	PRAG1;CLDN23	intergenic	0	0	0	0	0	0	0	0.150958	0.0437	0.0658	0.2435	0.3304	0.1258	0.0285714	0.2	0	0	0	0	0	0
8	8407673	T	C	PRAG1;CLDN23	intergenic	0	0	0	0	0	0	0	0	0	0	0	0	0	0.012987	0	0.0909091	0	0	0	0	0
8	8407886	A	G	PRAG1;CLDN23	intergenic	0	0	0	0	0	0	0	0.532548	0.4433	0.5855	0.5303	0.5496	0.5368	0.0714286	0.5	0	0	0	0	0	0
8	8408389	T	G	PRAG1;CLDN23	intergenic	0	0	0	0	0	0	0	0.578874	0.4672	0.7179	0.5447	0.5496	0.5603	0.047619	0.333333	0	0	0	0	0	0
8	8408705	A	C	PRAG1;CLDN23	intergenic	0	0	0	0	0	0	0	0.00119808	0.004	0	0.0029	0	0	0.012987	0.0909091	0	0	0	0	0	0
8	8408793	G	C	PRAG1;CLDN23	intergenic	0	0	0	0	0	0	0	0.942891	1	0.8177	0.9914	0.9623	0.999	0.285714	0	0	1	0	1	0	0
8	8408960	C	T	PRAG1;CLDN23	intergenic	0	0	0	0	0	0	0	0.577875	0.4672	0.7179	0.5418	0.5476	0.5593	0.0714286	0	0	0	0	0.5	0	0
8	8409015	G	A	PRAG1;CLDN23	intergenic	0	0	0	0	0	0	0	0.00459265	0	0.0166	0.0014	0	0	0.0204081	0	0	0	0.142857	0	0	0
8	8409017	A	G	PRAG1;CLDN23	intergenic	0	0	0	0	0	0	0	0	0	0	0	0	0	0.0204081	0	0.142857	0	0	0	0	0
8	8409175	G	A	PRAG1;CLDN23	intergenic	0	0	0	0	0	0	0	0.326078	0.3986	0.3147	0.2637	0.2302	0.41	0.047619	0	0	0	0	0.333333	0	0
8	8409444	T	G	PRAG1;CLDN23	intergenic	0	0	0	0	0	0	0	0.0479233	0.175	0.0045	0.0533	0.002	0.0194	0.00892857	0	0.0625	0	0	0	0	0
8	8409695	A	G	PRAG1;CLDN23	intergenic	0	0	0	0	0	0	0	0.578075	0.4702	0.6982	0.5519	0.5496	0.5746	0.0714286	0.5	0	0	0	0	0	0
8	8409952	C	G	PRAG1;CLDN23	intergenic	0	0	0	0	0	0	0	0.000199681	0.001	0	0	0	0	0.0285714	0	0	0	0.2	0	0	0
8	8410133	G	T	PRAG1;CLDN23	intergenic	0	0	0	0	0	0	0	0	0	0	0	0	0	0.0714286	0	0	0.5	0	0	0	0
8	8410750	C	T	PRAG1;CLDN23	intergenic	0	0	0	0	0	0	0	0	0	0	0	0	0	0.012987	0	0.0909091	0	0	0	0	0
8	8410905	A	C	PRAG1;CLDN23	intergenic	0	0	0	0	0	0	0	0.554912	0.4473	0.6422	0.5375	0.5546	0.5603	0.0714286	0	0	0	0	0.5	0	0
8	8411145	A	T	PRAG1;CLDN23	intergenic	0	0	0	0	0	0	0	0.585064	0.4692	0.7216	0.5533	0.5516	0.5767	0.0714286	0	0.5	0	0	0	0	0
8	8411198	A	C	PRAG1;CLDN23	intergenic	0	0	0	0	0	0	0	0.571486	0.4692	0.671	0.5519	0.5526	0.5757	0.142857	0	0	0	0	1	0	0
8	8411339	C	A	PRAG1;CLDN23	intergenic	0	0	0	0	0	0	0	0.00359425	0.0089	0.0023	0.0086	0	0	0.0178571	0	0	0	0.125	0	0	0
8	8411667	C	CATA	PRAG1;CLDN23	intergenic	0	0	0	0	0	0	0	0.5625	0.4473	0.6694	0.5418	0.5546	0.5593	0.0357143	0.25	0	0	0	0	0	0
8	8412076	G	T	PRAG1;CLDN23	intergenic	0	0	0	0	0	0	0	0	0	0	0	0	0	0.00510204	0	0	0	0.0357143	0	0	0
8	8412374	C	G	PRAG1;CLDN23	intergenic	0	0	0	0	0	0	0	0.538938	0.4463	0.5923	0.5288	0.5526	0.5552	0.0857143	0	0	0.4	0	0.2	0	0
8	8412440	C	T	PRAG1;CLDN23	intergenic	0	0	0	0	0	0	0	0.0141773	0.0189	0	0.0159	0	0.0419	0.00892857	0	0.0625	0	0	0	0	0
8	8412446	T	C	PRAG1;CLDN23	intergenic	0	0	0	0	0	0	0	0.584065	0.4682	0.7186	0.5504	0.5536	0.5767	0.0357143	0.25	0	0	0	0	0	0
8	8412767	C	A	PRAG1;CLDN23	intergenic	0	0	0	0	0	0	0	0.920927	1	0.7489	0.987	0.9623	0.9826	0.142857	1	0	0	0	0	0	0
8	8413380	G	A	PRAG1;CLDN23	intergenic	0	0	0	0	0	0	0	0.483826	0.4115	0.4523	0.4957	0.5506	0.5235	0.142857	1	0	0	0	0	0	0
8	8414110	GTATTTATT	G	CTD-3023L14.3	intron_variant,non_coding_transcript_variant	0	0	0	0	0	0	0	0	0	0	0	0	0	0.285714	0	1	0	1	0	0	0
8	8414146	T	G	PRAG1;CLDN23	intergenic	0	0	0	0	0	0	0	0.527356	0.4394	0.5809	0.5216	0.5496	0.5266	0.047619	0	0.333333	0	0	0	0	0
8	8414396	A	G	PRAG1;CLDN23	intergenic	0	0	0	0	0	0	0	0.0507188	0.0288	0.1498	0.0259	0	0.0092	0.012987	0.0909091	0	0	0	0	0	0
8	8414498	C	T	PRAG1;CLDN23	intergenic	0	0	0	0	0	0	0	0.486621	0.4125	0.4629	0.4986	0.5456	0.5256	0.0357143	0.25	0	0	0	0	0	0
8	8415209	C	A	PRAG1;CLDN23	intergenic	0	0	0	0	0	0	0	0.565096	0.4622	0.6838	0.5447	0.5437	0.547	0.0714286	0	0.5	0	0	0	0	0
8	8415295	T	C	PRAG1;CLDN23	intergenic	0	0	0	0	0	0	0	0.0804712	0.0974	0.0461	0.0793	0.0893	0.1012	0.047619	0	0.333333	0	0	0	0	0
8	8417384	G	C	PRAG1;CLDN23	intergenic	0	0	0	0	0	0	0	0.00199681	0.004	0.0008	0.0029	0	0.0031	0.00892857	0	0	0	0.0625	0	0	0
8	8417512	A	C	PRAG1;CLDN23	intergenic	0	0	0	0	0	0	0	0.945088	1	0.8283	0.9899	0.9762	0.9826	0.285714	0	1	0	1	0	0	0
8	8417561	C	G	PRAG1;CLDN23	intergenic	0	0	0	0	0	0	0	0.5625	0.494	0.6392	0.5648	0.5486	0.5419	0.0267857	0.1875	0	0	0	0	0	0
8	8417771	C	T	PRAG1;CLDN23	intergenic	0	0	0	0	0	0	0	0.505791	0.4652	0.4682	0.5346	0.5496	0.5327	0.063492	0	0.444444	0	0	0	0	0
8	8417784	C	CAA	PRAG1;CLDN23	intergenic	0	0	0	0	0	0	0	0	0	0	0	0	0	0.047619	0.333333	0	0	0	0	0	0
8	8418181	G	A	PRAG1;CLDN23	intergenic	0	0	0	0	0	0	0	0	0	0	0	0	0	0.0285714	0	0.2	0	0	0	0	0
8	8418585	G	T	PRAG1;CLDN23	intergenic	0	0	0	0	0	0	0	0.495208	0.4135	0.4992	0.4986	0.5446	0.5204	0.0476191	0	0.166667	0	0	0	0.166667	0
8	8418621	C	T	PRAG1;CLDN23	intergenic	0	0	0	0	0	0	0	0.186502	0.1193	0.146	0.1254	0.2341	0.3047	0.012987	0	0.0909091	0	0	0	0	0
8	8419093	T	G	PRAG1;CLDN23	intergenic	0	0	0	0	0	0	0	0.0131789	0	0.0469	0.0058	0	0	0.0119048	0	0.0833333	0	0	0	0	0
8	8419612	C	T	PRAG1;CLDN23	intergenic	0	0	0	0	0	0	0	0.546526	0.4453	0.6452	0.5259	0.5486	0.5297	0.0238096	0.166667	0	0	0	0	0	0
8	8419698	C	T	PRAG1;CLDN23	intergenic	0	0	0	0	0	0	0	0.0397364	0.0288	0.1097	0.0231	0	0.0092	0.0119048	0	0.0833333	0	0	0	0	0
8	8419766	A	G	PRAG1;CLDN23	intergenic	0	0	0	0	0	0	0	0.489816	0.4185	0.4705	0.4957	0.5506	0.5225	0.0204081	0	0	0	0.142857	0	0	0
8	8420053	G	A	PRAG1;CLDN23	intergenic	0	0	0	0	0	0	0	0.399161	0.164	0.4523	0.3847	0.5466	0.4274	0.0612244	0	0.428571	0	0	0	0	0
8	8420386	A	T	PRAG1;CLDN23	intergenic	0	0	0	0	0	0	0	0.526957	0.4583	0.5363	0.5202	0.5694	0.546	0.0357143	0.25	0	0	0	0	0	0
8	8420746	T	C	PRAG1;CLDN23	intergenic	0	0	0	0	0	0	0	0	0	0	0	0	0	0.0054945	0	0.0384615	0	0	0	0	0
8	8420914	T	C	PRAG1;CLDN23	intergenic	0	0	0	0	0	0	0	0.593251	0.5328	0.6702	0.5821	0.5764	0.5767	0.142857	0	1	0	0	0	0	0
8	8421170	T	C	PRAG1;CLDN23	intergenic	0	0	0	0	0	0	0	0.5623	0.5268	0.556	0.5591	0.5754	0.5961	0.142857	1	0	0	0	0	0	0
8	8421412	G	C	PRAG1;CLDN23	intergenic	0	0	0	0	0	0	0	0.220048	0.0557	0.3283	0.2464	0.2837	0.1585	0.0408163	0	0	0	0.285714	0	0	0
8	8421428	T	C	PRAG1;CLDN23	intergenic	0	0	0	0	0	0	0	0.221046	0.0596	0.3502	0.2478	0.2837	0.1288	0.0178571	0.125	0	0	0	0	0	0
8	8421433	C	G	PRAG1;CLDN23	intergenic	0	0	0	0	0	0	0	0.180911	0.0328	0.2337	0.2248	0.2837	0.1247	0.0178571	0.125	0	0	0	0	0	0
8	8421527	C	A	PRAG1;CLDN23	intergenic	0	0	0	0	0	0	0	0.364617	0.4732	0.3222	0.3242	0.2629	0.4438	0.0571429	0.2	0	0.2	0	0	0	0
8	8421872	G	T	PRAG1;CLDN23	intergenic	0	0	0	0	0	0	0	0	0	0	0	0	0	0.00510204	0	0.0357143	0	0	0	0	0
8	8422019	C	A	PRAG1;CLDN23	intergenic	0	0	0	0	0	0	0	0	0	0	0	0	0	0.0238096	0.166667	0	0	0	0	0	0
8	8422311	G	A	PRAG1;CLDN23	intergenic	0	0	0	0	0	0	0	0.240415	0.3678	0.2148	0.2305	0.0873	0.3088	0.00892857	0.0625	0	0	0	0	0	0
8	8422755	C	CA	PRAG1;CLDN23	intergenic	0	0	0	0	0	0	0	0	0	0	0	0	0	0.0142857	0	0	0	0.1	0	0	0
8	8423009	T	C	PRAG1;CLDN23	intergenic	0	0	0	0	0	0	0	0	0	0	0	0	0	0.0238096	0	0.166667	0	0	0	0	0
8	8423155	CAG	C	CTD-3023L14.3	upstream_gene_variant	0	0	0	0	0	0	0	0	0	0	0	0	0	0.010989	0	0.0769231	0	0	0	0	0
8	8423206	G	A	PRAG1;CLDN23	intergenic	0	0	0	0	0	0	0	0.0545128	0.002	0.1936	0.0216	0	0	0.00952381	0	0.0666667	0	0	0	0	0
8	8423300	G	A	PRAG1;CLDN23	intergenic	0	0	0	0	0	0	0	0	0	0	0	0	0	0.015873	0	0	0.111111	0	0	0	0
8	8423316	C	CAA	PRAG1;CLDN23	intergenic	0	0	0	0	0	0	0	0	0	0	0	0	0	0.043956	0.307692	0	0	0	0	0	0
8	8423793	T	C	PRAG1;CLDN23	intergenic	0	0	0	0	0	0	0	0.627396	0.5537	0.7708	0.6009	0.5476	0.6104	0.114286	0	0.6	0	0.2	0	0	0
8	8424787	A	G	PRAG1;CLDN23	intergenic	0	0	0	0	0	0	0	0.169329	0.0517	0.2035	0.2205	0.2738	0.1002	0.0194806	0.136364	0	0	0	0	0	0
8	8424788	C	T	PRAG1;CLDN23	intergenic	0	0	0	0	0	0	0	0	0	0	0	0	0	0.0194806	0.136364	0	0	0	0	0	0
8	8425377	C	T	PRAG1;CLDN23	intergenic	0	0	0	0	0	0	0	0	0	0	0	0	0	0.0178571	0.125	0	0	0	0	0	0
8	8425538	G	A	PRAG1;CLDN23	intergenic	0	0	0	0	0	0	0	0	0	0	0	0	0	0.0357143	0.25	0	0	0	0	0	0
8	8426017	G	T	PRAG1;CLDN23	intergenic	0	0	0	0	0	0	0	0	0	0	0	0	0	0.0238096	0.166667	0	0	0	0	0	0
8	8428459	C	T	PRAG1;CLDN23	intergenic	0	0	0	0	0	0	0	0.243411	0.335	0.0189	0.3199	0.3542	0.2843	0.0952381	0	0.5	0	0.166667	0	0	0
8	8428729	G	A	PRAG1;CLDN23	intergenic	0	0	0	0	0	0	0	0.501597	0.2555	0.7035	0.4582	0.5179	0.4959	0.0714286	0.5	0	0	0	0	0	0
8	8429424	A	G	PRAG1;CLDN23	intergenic	0	0	0	0	0	0	0	0	0	0	0	0	0	0.012987	0	0.0909091	0	0	0	0	0
8	8429784	A	G	PRAG1;CLDN23	intergenic	0	0	0	0	0	0	0	0	0	0	0	0	0	0.015873	0	0.111111	0	0	0	0	0
8	8430406	C	T	PRAG1;CLDN23	intergenic	0	0	0	0	0	0	0	0.432907	0.5258	0.497	0.3948	0.248	0.4683	0.0408163	0	0.285714	0	0	0	0	0
8	8430446	C	CA	PRAG1;CLDN23	intergenic	0	0	0	0	0	0	0	0	0	0	0	0	0	0.0714286	0	0.5	0	0	0	0	0
8	8430472	G	A	PRAG1;CLDN23	intergenic	0	0	0	0	0	0	0	0.389177	0.4771	0.413	0.3588	0.249	0.4325	0.031746	0	0.222222	0	0	0	0	0
8	8430885	T	C	PRAG1;CLDN23	intergenic	0	0	0	0	0	0	0	0.181909	0.0358	0.239	0.2118	0.2788	0.1339	0.0357143	0	0	0	0.25	0	0	0
8	8430894	C	T	PRAG1;CLDN23	intergenic	0	0	0	0	0	0	0	0.948482	0.9881	0.8533	0.9914	0.9563	0.998	0.285714	1	0	0	1	0	0	0
8	8431124	A	G	PRAG1;CLDN23	intergenic	0	0	0	0	0	0	0	0.0409345	0.0477	0.0756	0.0375	0	0.0317	0.0178571	0	0.125	0	0	0	0	0
8	8433133	G	A	PRAG1;CLDN23	intergenic	0	0	0	0	0	0	0	0.00638978	0	0.0242	0	0	0	0.047619	0	0	0.333333	0	0	0	0
8	8433584	A	C	PRAG1;CLDN23	intergenic	0	0	0	0	0	0	0	0.209864	0.2555	0.1036	0.2378	0.3492	0.1431	0.0357143	0.25	0	0	0	0	0	0
8	8433598	G	T	PRAG1;CLDN23	intergenic	0	0	0	0	0	0	0	0	0	0	0	0	0	0.0238096	0	0	0.166667	0	0	0	0
8	8434169	A	G	PRAG1;CLDN23	intergenic	0	0	0	0	0	0	0	0	0	0	0	0	0	0.0102041	0	0.0714286	0	0	0	0	0
8	8434238	G	A	PRAG1;CLDN23	intergenic	0	0	0	0	0	0	0	0.181909	0.0835	0.2504	0.147	0.2589	0.136	0.012987	0	0	0	0.0909091	0	0	0
8	8434656	C	A	PRAG1;CLDN23	intergenic	0	0	0	0	0	0	0	0	0	0	0	0	0	0.0714286	0	0.5	0	0	0	0	0
8	8434917	T	G	PRAG1;CLDN23	intergenic	0	0	0	0	0	0	0	0.225839	0.2366	0.1543	0.2507	0.3611	0.1544	0.0357143	0.25	0	0	0	0	0	0
8	8435261	A	T	PRAG1;CLDN23	intergenic	0	0	0	0	0	0	0	0	0	0	0	0	0	0.0357143	0	0	0	0.25	0	0	0
8	8435516	T	G	PRAG1;CLDN23	intergenic	0	0	0	0	0	0	0	0.296326	0.4583	0.0234	0.4222	0.3681	0.3354	0.0357143	0	0.25	0	0	0	0	0
8	8435533	G	C	PRAG1;CLDN23	intergenic	0	0	0	0	0	0	0	0.0609026	0.002	0.2163	0.0245	0	0	0.0285714	0	0.2	0	0	0	0	0
8	8435561	CA	C	RN7SL178P	downstream_gene_variant	0	0	0	0	0	0	0	0	0	0	0	0	0	0.047619	0	0	0	0.333333	0	0	0
8	8436042	G	C	PRAG1;CLDN23	intergenic	0	0	0	0	0	0	0	0.102636	0.1859	0.0091	0.1441	0.006	0.2137	0.00952381	0.0666667	0	0	0	0	0	0
8	8436070	T	C	PRAG1;CLDN23	intergenic	0	0	0	0	0	0	0	0.645168	0.6918	0.8638	0.5375	0.3492	0.683	0.0833333	0.583333	0	0	0	0	0	0
8	8436101	C	A	PRAG1;CLDN23	intergenic	0	0	0	0	0	0	0	0	0	0	0	0	0	0.0047619	0.0333333	0	0	0	0	0	0
8	8436590	T	C	PRAG1;CLDN23	intergenic	0	0	0	0	0	0	0	0.126797	0.2545	0.0106	0.1844	0.006	0.2362	0.0142857	0	0.1	0	0	0	0	0
8	8437136	C	T	PRAG1;CLDN23	intergenic	0	0	0	0	0	0	0	0.234625	0.1978	0.2156	0.2723	0.2173	0.2894	0.0357143	0	0.25	0	0	0	0	0
8	8437414	T	G	PRAG1;CLDN23	intergenic	0	0	0	0	0	0	0	0.159744	0.0646	0.0696	0.2248	0.3452	0.1421	0.0714286	0	0.5	0	0	0	0	0
8	8437757	C	G	PRAG1;CLDN23	intergenic	0	0	0	0	0	0	0	0	0	0	0	0	0	0.0714286	0.5	0	0	0	0	0	0
8	8438283	G	T	PRAG1;CLDN23	intergenic	0	0	0	0	0	0	0	0	0	0	0	0	0	0.0119048	0.0833333	0	0	0	0	0	0
8	8438409	A	G	PRAG1;CLDN23	intergenic	0	0	0	0	0	0	0	0	0	0	0	0	0	0.0047619	0	0.0333333	0	0	0	0	0
8	8438657	G	A	PRAG1;CLDN23	intergenic	0	0	0	0	0	0	0	0.153754	0.0646	0.0477	0.2219	0.3462	0.1421	0.0178571	0	0.125	0	0	0	0	0
8	8438749	C	T	PRAG1;CLDN23	intergenic	0	0	0	0	0	0	0	0.233027	0.1829	0.2179	0.2723	0.2163	0.2945	0.012987	0.0909091	0	0	0	0	0	0
8	8438908	T	C	PRAG1;CLDN23	intergenic	0	0	0	0	0	0	0	0.0716853	0.1829	0.0098	0.1354	0.002	0.0675	0.054945	0	0.230769	0	0.153846	0	0	0
8	8439068	A	G	PRAG1;CLDN23	intergenic	0	0	0	0	0	0	0	0.644169	0.506	0.7458	0.6527	0.6984	0.5869	0.0142857	0.1	0	0	0	0	0	0
8	8439355	A	G	PRAG1;CLDN23	intergenic	0	0	0	0	0	0	0	0.64357	0.507	0.7428	0.6527	0.6984	0.5869	0.047619	0.333333	0	0	0	0	0	0
8	8440074	G	A	PRAG1;CLDN23	intergenic	0	0	0	0	0	0	0	0.23103	0.1789	0.2186	0.2767	0.2183	0.2822	0.0064935	0	0.0454545	0	0	0	0	0
8	8440231	C	T	PRAG1;CLDN23	intergenic	0	0	0	0	0	0	0	0.231829	0.1809	0.2201	0.2709	0.2183	0.2863	0.0357143	0.125	0.125	0	0	0	0	0
8	8440283	A	G	PRAG1;CLDN23	intergenic	0	0	0	0	0	0	0	0	0	0	0	0	0	0.012987	0	0.0909091	0	0	0	0	0
8	8440286	C	T	PRAG1;CLDN23	intergenic	0	0	0	0	0	0	0	0	0	0	0	0	0	0.00595239	0	0.0416667	0	0	0	0	0
8	8440339	C	T	PRAG1;CLDN23	intergenic	0	0	0	0	0	0	0	0.384984	0.2465	0.267	0.4914	0.5724	0.4182	0.0595238	0	0	0.0833333	0	0.333333	0	0
8	8440673	CT	C	RN7SL178P	upstream_gene_variant	0	0	0	0	0	0	0	0	0	0	0	0	0	0.0238096	0.166667	0	0	0	0	0	0
8	8441041	C	G	PRAG1;CLDN23	intergenic	0	0	0	0	0	0	0	0.0081869	0.0179	0	0.0144	0	0.0133	0.010989	0	0.0769231	0	0	0	0	0
8	8441062	G	A	PRAG1;CLDN23	intergenic	0	0	0	0	0	0	0	0.229034	0.1799	0.211	0.2723	0.2202	0.2822	0.0285714	0	0	0	0.2	0	0	0
8	8441082	TGG	T	RN7SL178P	upstream_gene_variant	0	0	0	0	0	0	0	0	0	0	0	0	0	0.0178571	0	0	0	0.125	0	0	0
8	8441114	A	G	PRAG1;CLDN23	intergenic	0	0	0	0	0	0	0	0.235224	0.1809	0.211	0.2738	0.248	0.2832	0.015873	0.111111	0	0	0	0	0	0
8	8441569	C	A	PRAG1;CLDN23	intergenic	0	0	0	0	0	0	0	0	0	0	0	0	0	0.0119048	0	0.0833333	0	0	0	0	0
8	8441990	A	G	PRAG1;CLDN23	intergenic	0	0	0	0	0	0	0	0	0	0	0	0	0	0.0142857	0	0.1	0	0	0	0	0
8	8442215	G	C	PRAG1;CLDN23	intergenic	0	0	0	0	0	0	0	0.357628	0.2783	0.444	0.3487	0.4633	0.2198	0.0054945	0.0384615	0	0	0	0	0	0
8	8442440	C	A	PRAG1;CLDN23	intergenic	0	0	0	0	0	0	0	0	0	0	0	0	0	0.015873	0	0	0.111111	0	0	0	0
8	8442552	C	G	PRAG1;CLDN23	intergenic	0	0	0	0	0	0	0	0	0	0	0	0	0	0.0204081	0	0.142857	0	0	0	0	0
8	8442606	CTT	C	RN7SL178P	upstream_gene_variant	0	0	0	0	0	0	0	0	0	0	0	0	0	0.0714286	0	0.5	0	0	0	0	0
8	8443085	C	G	PRAG1;CLDN23	intergenic	0	0	0	0	0	0	0	0.229832	0.175	0.2443	0.2824	0.1766	0.2843	0.025974	0.181818	0	0	0	0	0	0
8	8443189	CA	C	RN7SL178P	upstream_gene_variant	0	0	0	0	0	0	0	0	0	0	0	0	0	0.0714286	0	0	0	0	0	0.5	0
8	8443808	G	A	PRAG1;CLDN23	intergenic	0	0	0	0	0	0	0	0.200879	0.2386	0.3056	0.1427	0.131	0.1339	0.00840336	0.0588235	0	0	0	0	0	0
8	8444100	G	A	PRAG1;CLDN23	intergenic	0	0	0	0	0	0	0	0.241414	0.2396	0.4402	0.1556	0.131	0.1493	0.0357143	0	0	0	0.25	0	0	0
8	8444808	G	A	PRAG1;CLDN23	intergenic	0	0	0	0	0	0	0	0.812899	0.7137	0.9939	0.8487	0.6637	0.7986	0.285714	1	0	1	0	0	0	0
8	8444999	G	A	PRAG1;CLDN23	intergenic	0	0	0	0	0	0	0	0.423522	0.3022	0.5688	0.3977	0.5179	0.273	0.142857	0	0	0	0	1	0	0
8	8445202	G	A	PRAG1;CLDN23	intergenic	0	0	0	0	0	0	0	0.242412	0.2406	0.441	0.1556	0.131	0.1524	0.047619	0	0	0	0.333333	0	0	0
8	8445744	C	T	PRAG1;CLDN23	intergenic	0	0	0	0	0	0	0	0.242612	0.2406	0.4418	0.1556	0.131	0.1524	0.0192307	0.134615	0	0	0	0	0	0
8	8446394	G	A	PRAG1;CLDN23	intergenic	0	0	0	0	0	0	0	0.242612	0.2406	0.4402	0.1556	0.1329	0.1524	0.0324676	0	0.227273	0	0	0	0	0
8	8446774	G	A	PRAG1;CLDN23	intergenic	0	0	0	0	0	0	0	0.426118	0.3022	0.5772	0.3934	0.5218	0.274	0.0357143	0	0.25	0	0	0	0	0
8	8447528	A	G	PRAG1;CLDN23	intergenic	0	0	0	0	0	0	0	0	0	0	0	0	0	0.0204081	0	0.142857	0	0	0	0	0
8	8447628	A	G	PRAG1;CLDN23	intergenic	0	0	0	0	0	0	0	0	0	0	0	0	0	0.0119048	0	0.0833333	0	0	0	0	0
8	8448062	T	C	PRAG1;CLDN23	intergenic	0	0	0	0	0	0	0	0.423123	0.3002	0.5643	0.3934	0.5218	0.2781	0.0612244	0	0.285714	0	0.142857	0	0	0
8	8448081	T	C	PRAG1;CLDN23	intergenic	0	0	0	0	0	0	0	0.142572	0.0547	0.034	0.2334	0.3442	0.1074	0.047619	0.333333	0	0	0	0	0	0
8	8448212	G	T	PRAG1;CLDN23	intergenic	0	0	0	0	0	0	0	0	0	0	0	0	0	0.0357143	0	0	0.25	0	0	0	0
8	8448429	C	A	PRAG1;CLDN23	intergenic	0	0	0	0	0	0	0	0.0936502	0.2256	0.0363	0.1715	0.002	0.0746	0.031746	0	0.222222	0	0	0	0	0
8	8448582	G	T	PRAG1;CLDN23	intergenic	0	0	0	0	0	0	0	0	0	0	0	0	0	0.0714286	0	0	0.5	0	0	0	0
8	8448688	C	T	PRAG1;CLDN23	intergenic	0	0	0	0	0	0	0	0	0	0	0	0	0	0.0285714	0	0.2	0	0	0	0	0
8	8448882	A	G	PRAG1;CLDN23	intergenic	0	0	0	0	0	0	0	0.0121805	0.005	0.0416	0	0	0.001	0.0285714	0.2	0	0	0	0	0	0
8	8449152	C	A	PRAG1;CLDN23	intergenic	0	0	0	0	0	0	0	0	0	0	0	0	0	0.0142857	0	0.1	0	0	0	0	0
8	8450014	A	C	PRAG1;CLDN23	intergenic	0	0	0	0	0	0	0	0.0728834	0.1869	0.0091	0.1383	0.002	0.0685	0.0714286	0.5	0	0	0	0	0	0
8	8450738	G	A	PRAG1;CLDN23	intergenic	0	0	0	0	0	0	0	0.000798722	0.004	0	0	0	0	0.0102041	0	0.0714286	0	0	0	0	0
8	8450798	G	A	PRAG1;CLDN23	intergenic	0	0	0	0	0	0	0	0.411342	0.3052	0.5227	0.3876	0.5179	0.2771	0.0714285	0	0.428571	0	0.0714286	0	0	0
8	8450831	G	A	PRAG1;CLDN23	intergenic	0	0	0	0	0	0	0	0	0	0	0	0	0	0.0238096	0	0.166667	0	0	0	0	0
8	8450832	C	A	PRAG1;CLDN23	intergenic	0	0	0	0	0	0	0	0	0	0	0	0	0	0.0204081	0	0.142857	0	0	0	0	0
8	8451986	GTTTT	G	NA	intergenic	0	0	0	0	0	0	0	0	0	0	0	0	0	0.0178571	0	0	0	0.125	0	0	0
8	8452478	G	T	PRAG1;CLDN23	intergenic	0	0	0	0	0	0	0	0.173522	0.0616	0.1021	0.2349	0.3849	0.1237	0.0714286	0	0	0.333333	0.166667	0	0	0
8	8452706	T	C	PRAG1;CLDN23	intergenic	0	0	0	0	0	0	0	0.00638978	0.0249	0	0.0058	0.001	0.002	0.015873	0	0.111111	0	0	0	0	0
8	8452798	AT	A	NA	intergenic	0	0	0	0	0	0	0	0	0	0	0	0	0	0.0178571	0	0.125	0	0	0	0	0
8	8452976	G	A	PRAG1;CLDN23	intergenic	0	0	0	0	0	0	0	0	0	0	0	0	0	0.00892857	0	0	0	0.0625	0	0	0
8	8453197	T	C	PRAG1;CLDN23	intergenic	0	0	0	0	0	0	0	0.779752	0.6978	0.9955	0.8401	0.6627	0.6503	0.0714286	0.5	0	0	0	0	0	0
8	8453293	G	A	PRAG1;CLDN23	intergenic	0	0	0	0	0	0	0	0.212859	0.2396	0.3926	0.1513	0.1111	0.091	0.0571429	0	0.4	0	0	0	0	0
8	8453377	G	A	PRAG1;CLDN23	intergenic	0	0	0	0	0	0	0	0	0	0	0	0	0	0.0357143	0	0	0.25	0	0	0	0
8	8453704	C	A	PRAG1;CLDN23	intergenic	0	0	0	0	0	0	0	0	0	0	0	0	0	0.0238096	0	0	0.166667	0	0	0	0
8	8454019	T	C	PRAG1;CLDN23	intergenic	0	0	0	0	0	0	0	0.0425319	0.0249	0	0.0144	0.004	0.1779	0.0357143	0.25	0	0	0	0	0	0
8	8454531	A	G	PRAG1;CLDN23	intergenic	0	0	0	0	0	0	0	0.405751	0.3032	0.5045	0.3876	0.5218	0.271	0.142857	0	0	1	0	0	0	0
8	8454650	A	T	PRAG1;CLDN23	intergenic	0	0	0	0	0	0	0	0.210863	0.2416	0.3828	0.1513	0.1101	0.093	0.0714286	0	0	0	0.5	0	0	0
8	8454711	G	T	PRAG1;CLDN23	intergenic	0	0	0	0	0	0	0	0	0	0	0	0	0	0.0714286	0	0	0.5	0	0	0	0
8	8455284	T	C	PRAG1;CLDN23	intergenic	0	0	0	0	0	0	0	0.64996	0.4811	0.82	0.6571	0.6597	0.5787	0.0714286	0	0	0	0	0.5	0	0
8	8455435	G	C	PRAG1;CLDN23	intergenic	0	0	0	0	0	0	0	0	0	0	0	0	0	0.228571	0	0.8	0	0	0	0.8	0
8	8455536	A	T	PRAG1;CLDN23	intergenic	0	0	0	0	0	0	0	0.170927	0.0616	0.0719	0.232	0.37	0.1687	0.0357143	0.25	0	0	0	0	0	0
8	8456720	C	G	PRAG1;CLDN23	intergenic	0	0	0	0	0	0	0	0.397364	0.2853	0.5061	0.366	0.5149	0.2669	0.0238096	0.166667	0	0	0	0	0	0
8	8457349	C	A	PRAG1;CLDN23	intergenic	0	0	0	0	0	0	0	0	0	0	0	0	0	0.0102041	0.0714286	0	0	0	0	0	0
8	8457362	C	A	PRAG1;CLDN23	intergenic	0	0	0	0	0	0	0	0	0	0	0	0	0	0.0204081	0.142857	0	0	0	0	0	0
8	8457546	G	T	PRAG1;CLDN23	intergenic	0	0	0	0	0	0	0	0	0	0	0	0	0	0.015873	0.111111	0	0	0	0	0	0
8	8457909	G	A	PRAG1;CLDN23	intergenic	0	0	0	0	0	0	0	0.023762	0.0199	0.0272	0.0202	0.005	0.045	0.0119048	0	0	0	0.0833333	0	0	0
8	8458148	G	T	PRAG1;CLDN23	intergenic	0	0	0	0	0	0	0	0	0	0	0	0	0	0.012987	0	0	0	0.0909091	0	0	0
8	8458243	A	T	PRAG1;CLDN23	intergenic	0	0	0	0	0	0	0	0.119609	0.2147	0.1921	0.1023	0.001	0.0583	0.015873	0	0.111111	0	0	0	0	0
8	8458289	G	T	PRAG1;CLDN23	intergenic	0	0	0	0	0	0	0	0.198682	0.2197	0.379	0.1282	0.1091	0.0757	0.0178571	0	0.125	0	0	0	0	0
8	8458765	T	TCTAGCAC	PRAG1;CLDN23	intergenic	0	0	0	0	0	0	0	0	0	0	0	0	0	0.0204081	0	0.142857	0	0	0	0	0
8	8458777	T	G	PRAG1;CLDN23	intergenic	0	0	0	0	0	0	0	0.145767	0.0557	0.0439	0.2349	0.3433	0.1094	0.0204081	0	0.142857	0	0	0	0	0
8	8458813	A	G	PRAG1;CLDN23	intergenic	0	0	0	0	0	0	0	0.142971	0.0557	0.0333	0.2349	0.3433	0.1094	0.047619	0	0.333333	0	0	0	0	0
8	8459345	G	A	PRAG1;CLDN23	intergenic	0	0	0	0	0	0	0	0	0	0	0	0	0	0.0102041	0	0.0714286	0	0	0	0	0
8	8460111	T	A	PRAG1;CLDN23	intergenic	0	0	0	0	0	0	0	0.175519	0.0676	0.084	0.2349	0.3671	0.1708	0.142857	0	0	1	0	0	0	0
8	8460285	A	G	PRAG1;CLDN23	intergenic	0	0	0	0	0	0	0	0.195088	0.0616	0.1248	0.2392	0.4058	0.1789	0.00892857	0.0625	0	0	0	0	0	0
8	8460407	A	G	PRAG1;CLDN23	intergenic	0	0	0	0	0	0	0	0	0	0	0	0	0	0.0204081	0	0.142857	0	0	0	0	0
8	8460593	T	C	PRAG1;CLDN23	intergenic	0	0	0	0	0	0	0	0	0	0	0	0	0	0.0476191	0	0.166667	0	0.166667	0	0	0
8	8460862	G	T	PRAG1;CLDN23	intergenic	0	0	0	0	0	0	0	0	0	0	0	0	0	0.142857	1	0	0	0	0	0	0
8	8460868	G	C	PRAG1;CLDN23	intergenic	0	0	0	0	0	0	0	0	0	0	0	0	0	0.0714286	0.5	0	0	0	0	0	0
8	8460872	G	C	PRAG1;CLDN23	intergenic	0	0	0	0	0	0	0	0	0	0	0	0	0	0.0714286	0.5	0	0	0	0	0	0
8	8461042	T	C	PRAG1;CLDN23	intergenic	0	0	0	0	0	0	0	0	0	0	0	0	0	0.0204081	0	0.142857	0	0	0	0	0
8	8461335	G	A	PRAG1;CLDN23	intergenic	0	0	0	0	0	0	0	0.36881	0.2843	0.4486	0.3602	0.4732	0.2464	0.047619	0	0.333333	0	0	0	0	0
8	8461390	C	T	PRAG1;CLDN23	intergenic	0	0	0	0	0	0	0	0	0	0	0	0	0	0.0204081	0	0	0	0.142857	0	0	0
8	8461921	T	C	PRAG1;CLDN23	intergenic	0	0	0	0	0	0	0	0.625998	0.4702	0.7428	0.6441	0.6518	0.589	0.0714286	0	0	0	0.5	0	0	0
8	8462001	C	G	PRAG1;CLDN23	intergenic	0	0	0	0	0	0	0	0.392173	0.2833	0.4871	0.3631	0.5159	0.2689	0.0357143	0.25	0	0	0	0	0	0
8	8462948	A	AAC	PRAG1;CLDN23	intergenic	0	0	0	0	0	0	0	0	0	0	0	0	0	0.142857	0	0.5	0	0.5	0	0	0
8	8463208	T	C	PRAG1;CLDN23	intergenic	0	0	0	0	0	0	0	0	0	0	0	0	0	0.0357143	0	0.25	0	0	0	0	0
8	8463415	A	G	PRAG1;CLDN23	intergenic	0	0	0	0	0	0	0	0.197684	0.0626	0.1475	0.2464	0.376	0.1861	0.047619	0.333333	0	0	0	0	0	0
8	8463488	C	A	PRAG1;CLDN23	intergenic	0	0	0	0	0	0	0	0	0	0	0	0	0	0.0357143	0	0	0.25	0	0	0	0
8	8463671	A	T	PRAG1;CLDN23	intergenic	0	0	0	0	0	0	0	0	0	0	0	0	0	0.0714286	0.5	0	0	0	0	0	0
8	8463769	T	C	PRAG1;CLDN23	intergenic	0	0	0	0	0	0	0	0.120607	0.2157	0.1921	0.1037	0.002	0.0603	0.0285714	0	0.2	0	0	0	0	0
8	8464032	A	G	PRAG1;CLDN23	intergenic	0	0	0	0	0	0	0	0.179113	0.0626	0.1188	0.2421	0.3373	0.1728	0.0357143	0.25	0	0	0	0	0	0
8	8464235	C	G	PRAG1;CLDN23	intergenic	0	0	0	0	0	0	0	0.36262	0.2813	0.4168	0.3631	0.4831	0.2485	0.0178571	0.125	0	0	0	0	0	0
8	8464322	T	C	PRAG1;CLDN23	intergenic	0	0	0	0	0	0	0	0.199481	0.2207	0.3805	0.1268	0.1081	0.0787	0.0714286	0	0.25	0	0.25	0	0	0
8	8464413	G	A	PRAG1;CLDN23	intergenic	0	0	0	0	0	0	0	0.171526	0.0557	0.1135	0.2464	0.3562	0.1258	0.0261905	0	0.1	0	0.0833333	0	0	0
8	8464521	A	C	PRAG1;CLDN23	intergenic	0	0	0	0	0	0	0	0.178514	0.0626	0.1188	0.2421	0.3353	0.1718	0.00297619	0.0208333	0	0	0	0	0	0
8	8464915	C	T	PRAG1;CLDN23	intergenic	0	0	0	0	0	0	0	0.167332	0.0626	0.1135	0.2392	0.3353	0.1237	0.047619	0.333333	0	0	0	0	0	0
8	8465034	G	A	PRAG1;CLDN23	intergenic	0	0	0	0	0	0	0	0.170927	0.0557	0.1127	0.2435	0.3562	0.1258	0.0428571	0	0.3	0	0	0	0	0
8	8465648	T	C	PRAG1;CLDN23	intergenic	0	0	0	0	0	0	0	0	0	0	0	0	0	0.0714286	0	0.5	0	0	0	0	0
8	8466175	G	GT	PRAG1;CLDN23	intergenic	0	0	0	0	0	0	0	0	0	0	0	0	0	0.142857	0	1	0	0	0	0	0
8	8466963	T	C	PRAG1;CLDN23	intergenic	0	0	0	0	0	0	0	0	0	0	0	0	0	0.0142857	0	0.1	0	0	0	0	0
8	8467099	G	C	PRAG1;CLDN23	intergenic	0	0	0	0	0	0	0	0.160144	0.2197	0.2489	0.1167	0.1111	0.0603	0.0285714	0	0	0	0.2	0	0	0
8	8468232	G	C	PRAG1;CLDN23	intergenic	0	0	0	0	0	0	0	0.585264	0.7376	0.6445	0.4582	0.4702	0.5573	0.0714286	0.5	0	0	0	0	0	0
8	8468376	T	A	PRAG1;CLDN23	intergenic	0	0	0	0	0	0	0	0.149561	0.0557	0.0756	0.2378	0.3165	0.1115	0.00446429	0	0.03125	0	0	0	0	0
8	8469999	T	A	PRAG1;CLDN23	intergenic	0	0	0	0	0	0	0	0	0	0	0	0	0	0.0119048	0	0.0833333	0	0	0	0	0
8	8470100	C	T	PRAG1;CLDN23	intergenic	0	0	0	0	0	0	0	0.148962	0.1928	0.2458	0.0893	0.1081	0.0573	0.0604396	0	0.269231	0	0.153846	0	0	0
8	8470254	C	A	PRAG1;CLDN23	intergenic	0	0	0	0	0	0	0	0	0	0	0	0	0	0.0238096	0	0	0.166667	0	0	0	0
8	8470483	G	C	PRAG1;CLDN23	intergenic	0	0	0	0	0	0	0	0	0	0	0	0	0	0.0714286	0	0.5	0	0	0	0	0
8	8470593	T	TTTTTTC	PRAG1;CLDN23	intergenic	0	0	0	0	0	0	0	0	0	0	0	0	0	0.0238096	0.166667	0	0	0	0	0	0
8	8470651	T	G	PRAG1;CLDN23	intergenic	0	0	0	0	0	0	0	0.323083	0.5169	0.0537	0.3271	0.377	0.4294	0.0714286	0	0	0	0	0.5	0	0
8	8470743	T	C	PRAG1;CLDN23	intergenic	0	0	0	0	0	0	0	0	0	0	0	0	0	0.0102041	0	0.0714286	0	0	0	0	0
8	8470745	C	A	PRAG1;CLDN23	intergenic	0	0	0	0	0	0	0	0	0	0	0	0	0	0.0102041	0	0.0714286	0	0	0	0	0
8	8470748	A	G	PRAG1;CLDN23	intergenic	0	0	0	0	0	0	0	0	0	0	0	0	0	0.0102041	0	0.0714286	0	0	0	0	0
8	8470755	T	C	PRAG1;CLDN23	intergenic	0	0	0	0	0	0	0	0	0	0	0	0	0	0.0119048	0	0.0833333	0	0	0	0	0
8	8470766	TTTTG	T	NA	intergenic	0	0	0	0	0	0	0	0	0	0	0	0	0	0.0142857	0	0.1	0	0	0	0	0
8	8470772	T	C	PRAG1;CLDN23	intergenic	0	0	0	0	0	0	0	0	0	0	0	0	0	0.0142857	0	0.1	0	0	0	0	0
8	8470855	G	GC	PRAG1;CLDN23	intergenic	0	0	0	0	0	0	0	0	0	0	0	0	0	0.142857	0	0.4	0	0	0.6	0	0
8	8470991	T	G	PRAG1;CLDN23	intergenic	0	0	0	0	0	0	0	0.798722	0.829	0.8374	0.7277	0.8552	0.7076	0.142857	1	0	0	0	0	0	0
8	8471018	C	G	PRAG1;CLDN23	intergenic	0	0	0	0	0	0	0	0.995807	1	0.9841	1	1	1	0.285714	0	0	1	0	1	0	0
8	8471469	G	A	PRAG1;CLDN23	intergenic	0	0	0	0	0	0	0	0.605232	0.7396	0.6785	0.4611	0.504	0.5746	0.107143	0	0	0.25	0	0.5	0	0
8	8471680	C	T	PRAG1;CLDN23	intergenic	0	0	0	0	0	0	0	0.295327	0.2286	0.6415	0.1398	0.1657	0.1401	0.0408163	0.142857	0	0	0.142857	0	0	0
8	8472013	A	G	PRAG1;CLDN23	intergenic	0	0	0	0	0	0	0	0	0	0	0	0	0	0.015873	0	0	0	0.111111	0	0	0
8	8472111	G	A	PRAG1;CLDN23	intergenic	0	0	0	0	0	0	0	0.147963	0.0547	0.0643	0.2334	0.3194	0.1196	0.0119048	0.0833333	0	0	0	0	0	0
8	8472504	C	T	PRAG1;CLDN23	intergenic	0	0	0	0	0	0	0	0.254393	0.1978	0.5809	0.1095	0.1458	0.0859	0.047619	0	0	0	0	0.333333	0	0
8	8472541	G	T	PRAG1;CLDN23	intergenic	0	0	0	0	0	0	0	0	0	0	0	0	0	0.0142857	0	0.1	0	0	0	0	0
8	8472561	G	A	PRAG1;CLDN23	intergenic	0	0	0	0	0	0	0	0.599241	0.7227	0.6785	0.4539	0.501	0.5695	0.0857143	0.6	0	0	0	0	0	0
8	8472758	T	C	PRAG1;CLDN23	intergenic	0	0	0	0	0	0	0	0.35623	0.492	0.2224	0.3256	0.3482	0.4274	0.142857	0	0	0	0	1	0	0
8	8473160	G	C	PRAG1;CLDN23	intergenic	0	0	0	0	0	0	0	0.598442	0.7127	0.6793	0.4481	0.5099	0.5695	0.25	0	0.75	0	1	0	0	0
8	8473263	A	T	PRAG1;CLDN23	intergenic	0	0	0	0	0	0	0	0.599042	0.7147	0.677	0.4524	0.5109	0.5695	0.0714286	0	0	0	0	0.5	0	0
8	8473526	G	A	PRAG1;CLDN23	intergenic	0	0	0	0	0	0	0	0.191693	0.1978	0.3888	0.0994	0.1071	0.0716	0.047619	0	0.333333	0	0	0	0	0
8	8474068	G	T	PRAG1;CLDN23	intergenic	0	0	0	0	0	0	0	0	0	0	0	0	0	0.047619	0	0	0.333333	0	0	0	0
8	8474250	T	C	PRAG1;CLDN23	intergenic	0	0	0	0	0	0	0	0	0	0	0	0	0	0.0178571	0.125	0	0	0	0	0	0
8	8474252	G	A	PRAG1;CLDN23	intergenic	0	0	0	0	0	0	0	0	0	0	0	0	0	0.0178571	0.125	0	0	0	0	0	0
8	8474267	T	C	PRAG1;CLDN23	intergenic	0	0	0	0	0	0	0	0	0	0	0	0	0	0.015873	0.111111	0	0	0	0	0	0
8	8474363	C	G	PRAG1;CLDN23	intergenic	0	0	0	0	0	0	0	0	0	0	0	0	0	0.012987	0.0909091	0	0	0	0	0	0
8	8474456	A	C	PRAG1;CLDN23	intergenic	0	0	0	0	0	0	0	0.748203	0.7545	0.7549	0.6844	0.8472	0.6759	0.285714	0.333333	0.666667	0	1	0	0	0
8	8474973	C	T	PRAG1;CLDN23	intergenic	0	0	0	0	0	0	0	0.0367412	0.003	0.118	0.0115	0	0.0174	0.0285714	0	0.2	0	0	0	0	0
8	8475558	A	C	PRAG1;CLDN23	intergenic	0	0	0	0	0	0	0	0.072484	0.1819	0.0091	0.1383	0.002	0.0716	0.015873	0	0.111111	0	0	0	0	0
8	8475622	C	T	PRAG1;CLDN23	intergenic	0	0	0	0	0	0	0	0.192292	0.1978	0.3896	0.0994	0.1091	0.0716	0.047619	0.333333	0	0	0	0	0	0
8	8475990	A	T	PRAG1;CLDN23	intergenic	0	0	0	0	0	0	0	0	0	0	0	0	0	0.00952381	0	0.0666667	0	0	0	0	0
8	8476041	A	T	PRAG1;CLDN23	intergenic	0	0	0	0	0	0	0	0.153954	0.1948	0.0038	0.0994	0.3323	0.1697	0.0285714	0.2	0	0	0	0	0	0
8	8476363	A	G	PRAG1;CLDN23	intergenic	0	0	0	0	0	0	0	0	0	0	0	0	0	0.00892857	0	0	0	0.0625	0	0	0
8	8476683	T	A	PRAG1;CLDN23	intergenic	0	0	0	0	0	0	0	0.379593	0.2853	0.5121	0.366	0.4306	0.2546	0.047619	0	0.333333	0	0	0	0	0
8	8476866	A	T	PRAG1;CLDN23	intergenic	0	0	0	0	0	0	0	0.229433	0.2276	0.4334	0.1282	0.124	0.136	0.015873	0	0.111111	0	0	0	0	0
8	8477005	CT	C	NA	intergenic	0	0	0	0	0	0	0	0	0	0	0	0	0	0.0142857	0	0	0	0	0.1	0	0
8	8477196	G	GA	PRAG1;CLDN23	intergenic	0	0	0	0	0	0	0	0	0	0	0	0	0	0.0714286	0	0.5	0	0	0	0	0
8	8477657	A	G	PRAG1;CLDN23	intergenic	0	0	0	0	0	0	0	0	0	0	0	0	0	0.0285714	0	0.2	0	0	0	0	0
8	8477766	G	A	PRAG1;CLDN23	intergenic	0	0	0	0	0	0	0	0.377995	0.2853	0.5068	0.3646	0.4306	0.2546	0.0952381	0	0.666667	0	0	0	0	0
8	8477912	G	T	PRAG1;CLDN23	intergenic	0	0	0	0	0	0	0	0	0	0	0	0	0	0.142857	0	0	1	0	0	0	0
8	8478285	A	C	PRAG1;CLDN23	intergenic	0	0	0	0	0	0	0	0.351837	0.2803	0.4213	0.3573	0.4306	0.2464	0.107143	0	0	0.25	0.5	0	0	0
8	8478317	C	G	PRAG1;CLDN23	intergenic	0	0	0	0	0	0	0	0.15016	0.0577	0.0764	0.2378	0.3075	0.1207	0.0204081	0	0.142857	0	0	0	0	0
8	8478396	TG	T	NA	intergenic	0	0	0	0	0	0	0	0	0	0	0	0	0	0.0714286	0.5	0	0	0	0	0	0
8	8478733	G	A	PRAG1;CLDN23	intergenic	0	0	0	0	0	0	0	0.149561	0.0577	0.0764	0.2378	0.3046	0.1207	0.0714286	0	0	0	0.5	0	0	0
8	8479280	T	C	PRAG1;CLDN23	intergenic	0	0	0	0	0	0	0	0	0	0	0	0	0	0.0285714	0	0	0	0.2	0	0	0
8	8479600	A	C	PRAG1;CLDN23	intergenic	0	0	0	0	0	0	0	0.563898	0.7376	0.5537	0.4496	0.5585	0.4857	0.142857	0	0.4	0	0.6	0	0	0
8	8479790	A	C	PRAG1;CLDN23	intergenic	0	0	0	0	0	0	0	0	0	0	0	0	0	0.047619	0	0.333333	0	0	0	0	0
8	8480147	T	G	PRAG1;CLDN23	intergenic	0	0	0	0	0	0	0	0.01877	0.0567	0.0008	0.0432	0	0.0061	0.142857	0	0	1	0	0	0	0
8	8480216	G	T	PRAG1;CLDN23	intergenic	0	0	0	0	0	0	0	0.00199681	0.007	0	0.0014	0	0.002	0.0178571	0	0	0	0.125	0	0	0
8	8480254	C	A	PRAG1;CLDN23	intergenic	0	0	0	0	0	0	0	0	0	0	0	0	0	0.047619	0	0.333333	0	0	0	0	0
8	8480311	T	C	PRAG1;CLDN23	intergenic	0	0	0	0	0	0	0	0.0483227	0.0895	0.003	0.0605	0.005	0.1033	0.0357143	0	0	0	0.25	0	0	0
8	8480691	A	T	PRAG1;CLDN23	intergenic	0	0	0	0	0	0	0	0.353435	0.2813	0.4297	0.3516	0.4296	0.2474	0.095238	0	0.333333	0	0.333333	0	0	0
8	8480918	A	C	PRAG1;CLDN23	intergenic	0	0	0	0	0	0	0	0.188099	0.2227	0.3064	0.111	0.126	0.1115	0.0204081	0	0.142857	0	0	0	0	0
8	8480942	C	A	PRAG1;CLDN23	intergenic	0	0	0	0	0	0	0	0.148962	0.0577	0.0794	0.2378	0.3036	0.1145	0.0238096	0	0.166667	0	0	0	0	0
8	8481141	GA	G	NA	intergenic	0	0	0	0	0	0	0	0	0	0	0	0	0	0.0178571	0	0.125	0	0	0	0	0
8	8481477	G	C	PRAG1;CLDN23	intergenic	0	0	0	0	0	0	0	0.203075	0.2227	0.3502	0.1138	0.126	0.1268	0.0357143	0	0	0.25	0	0	0	0
8	8481518	A	T	PRAG1;CLDN23	intergenic	0	0	0	0	0	0	0	0.203674	0.2247	0.351	0.1138	0.126	0.1268	0.0714286	0	0	0	0.5	0	0	0
8	8482211	T	C	PRAG1;CLDN23	intergenic	0	0	0	0	0	0	0	0.797324	0.8191	0.8563	0.7161	0.8423	0.7065	0.214286	0	0	0	1	0.5	0	0
8	8482687	A	G	PRAG1;CLDN23	intergenic	0	0	0	0	0	0	0	0.308506	0.2773	0.351	0.3415	0.3214	0.2464	0.0357143	0	0.25	0	0	0	0	0
8	8482745	C	T	PRAG1;CLDN23	intergenic	0	0	0	0	0	0	0	0.116014	0.2137	0.1823	0.1009	0.002	0.0542	0.015873	0	0.111111	0	0	0	0	0
8	8483147	T	G	PRAG1;CLDN23	intergenic	0	0	0	0	0	0	0	0.13119	0.2207	0.1815	0.1009	0.0179	0.1094	0.0714286	0	0	0.5	0	0	0	0
8	8483293	G	T	PRAG1;CLDN23	intergenic	0	0	0	0	0	0	0	0.306909	0.2793	0.3449	0.3415	0.3204	0.2454	0.0285714	0	0	0	0.2	0	0	0
8	8483415	C	T	PRAG1;CLDN23	intergenic	0	0	0	0	0	0	0	0.132188	0.2217	0.1838	0.1009	0.0179	0.1104	0.012987	0.0909091	0	0	0	0	0	0
8	8484721	C	G	PRAG1;CLDN23	intergenic	0	0	0	0	0	0	0	0.145168	0.2167	0.2837	0.1124	0.002	0.0552	0.047619	0	0.333333	0	0	0	0	0
8	8484920	T	C	PRAG1;CLDN23	intergenic	0	0	0	0	0	0	0	0	0	0	0	0	0	0.0142857	0	0	0	0.1	0	0	0
8	8485202	C	T	PRAG1;CLDN23	intergenic	0	0	0	0	0	0	0	0.00958466	0.0328	0.003	0.0086	0	0.0051	0.0178571	0	0.125	0	0	0	0	0
8	8485387	G	A	PRAG1;CLDN23	intergenic	0	0	0	0	0	0	0	0.321885	0.2724	0.4584	0.3559	0.3046	0.182	0.0285714	0.2	0	0	0	0	0	0
8	8485426	A	T	PRAG1;CLDN23	intergenic	0	0	0	0	0	0	0	0	0	0	0	0	0	0.0102041	0	0.0714286	0	0	0	0	0
8	8485449	G	T	PRAG1;CLDN23	intergenic	0	0	0	0	0	0	0	0.144369	0.0567	0.0643	0.2334	0.3046	0.1145	0.0119048	0	0.0833333	0	0	0	0	0
8	8485705	C	T	PRAG1;CLDN23	intergenic	0	0	0	0	0	0	0	0.190096	0.2515	0.0045	0.1484	0.3383	0.2546	0.0285714	0	0.1	0	0.1	0	0	0
8	8486250	T	C	PRAG1;CLDN23	intergenic	0	0	0	0	0	0	0	0	0	0	0	0	0	0.0285714	0	0.2	0	0	0	0	0
8	8486633	G	T	PRAG1;CLDN23	intergenic	0	0	0	0	0	0	0	0	0	0	0	0	0	0.0714286	0	0	0.5	0	0	0	0
8	8487441	A	T	PRAG1;CLDN23	intergenic	0	0	0	0	0	0	0	0.224241	0.2237	0.4274	0.1282	0.119	0.1268	0.0714286	0.5	0	0	0	0	0	0
8	8487651	T	C	PRAG1;CLDN23	intergenic	0	0	0	0	0	0	0	0	0	0	0	0	0	0.012987	0	0.0909091	0	0	0	0	0
8	8487864	C	T	PRAG1;CLDN23	intergenic	0	0	0	0	0	0	0	0.146765	0.0567	0.062	0.2349	0.3056	0.1278	0.0238096	0	0.166667	0	0	0	0	0
8	8488083	T	A	PRAG1;CLDN23	intergenic	0	0	0	0	0	0	0	0.146765	0.0567	0.062	0.2349	0.3056	0.1278	0.0204081	0	0.142857	0	0	0	0	0
8	8489247	G	T	PRAG1;CLDN23	intergenic	0	0	0	0	0	0	0	0.145367	0.0577	0.062	0.2363	0.3036	0.1207	0.015873	0	0.111111	0	0	0	0	0
8	8489248	T	C	PRAG1;CLDN23	intergenic	0	0	0	0	0	0	0	0.145168	0.0577	0.062	0.2363	0.3026	0.1207	0.015873	0	0.111111	0	0	0	0	0
8	8489291	C	T	PRAG1;CLDN23	intergenic	0	0	0	0	0	0	0	0.00179712	0	0.0068	0	0	0	0.0142857	0	0	0.1	0	0	0	0
8	8489296	C	T	PRAG1;CLDN23	intergenic	0	0	0	0	0	0	0	0	0	0	0	0	0	0.0119048	0	0	0.0833333	0	0	0	0
8	8489318	T	G	PRAG1;CLDN23	intergenic	0	0	0	0	0	0	0	0	0	0	0	0	0	0.0238096	0	0	0.166667	0	0	0	0
8	8490070	C	A	PRAG1;CLDN23	intergenic	0	0	0	0	0	0	0	0	0	0	0	0	0	0.0204081	0	0.142857	0	0	0	0	0
8	8490151	T	G	PRAG1;CLDN23	intergenic	0	0	0	0	0	0	0	0.267971	0.3091	0.1846	0.1744	0.38	0.2894	0.142857	0	1	0	0	0	0	0
8	8490316	A	G	PRAG1;CLDN23	intergenic	0	0	0	0	0	0	0	0	0	0	0	0	0	0.047619	0	0	0	0.333333	0	0	0
8	8491382	G	A	PRAG1;CLDN23	intergenic	0	0	0	0	0	0	0	0.548323	0.5437	0.3911	0.5692	0.6925	0.6022	0.107143	0.25	0.5	0	0	0	0	0
8	8491393	TTA	T	AC087269.2	downstream_gene_variant	0	0	0	0	0	0	0	0	0	0	0	0	0	0.0714286	0	0	0	0.5	0	0	0
8	8491456	G	A	PRAG1;CLDN23	intergenic	0	0	0	0	0	0	0	1	1	1	1	1	1	0.142857	0	0	0	1	0	0	0
8	8492032	C	G	PRAG1;CLDN23	intergenic	0	0	0	0	0	0	0	0.0553115	0.166	0.0295	0.0533	0.002	0.0327	0.0238096	0	0.166667	0	0	0	0	0
8	8492186	C	G	PRAG1;CLDN23	intergenic	0	0	0	0	0	0	0	0	0	0	0	0	0	0.047619	0	0	0	0	0.333333	0	0
8	8492501	T	C	PRAG1;CLDN23	intergenic	0	0	0	0	0	0	0	0.148163	0.0577	0.062	0.2378	0.3065	0.1309	0.0204081	0.142857	0	0	0	0	0	0
8	8492600	T	C	PRAG1;CLDN23	intergenic	0	0	0	0	0	0	0	0.148163	0.0577	0.062	0.2378	0.3065	0.1309	0.0102041	0	0.0714286	0	0	0	0	0
8	8492610	A	C	PRAG1;CLDN23	intergenic	0	0	0	0	0	0	0	0.148163	0.0577	0.062	0.2378	0.3065	0.1309	0.00840336	0	0.0588235	0	0	0	0	0
8	8492632	T	C	PRAG1;CLDN23	intergenic	0	0	0	0	0	0	0	0.989018	1	0.9592	0.9986	1	1	0.285714	1	0	0	0	1	0	0
8	8492988	T	C	PRAG1;CLDN23	intergenic	0	0	0	0	0	0	0	0.14976	0.0586	0.0643	0.2406	0.3085	0.1309	0.0535714	0	0	0	0.375	0	0	0
8	8493066	G	C	PRAG1;CLDN23	intergenic	0	0	0	0	0	0	0	0.160144	0.2167	0.2572	0.1153	0.1081	0.0562	0.0571429	0	0.2	0.2	0	0	0	0
8	8493090	G	T	PRAG1;CLDN23	intergenic	0	0	0	0	0	0	0	0.148562	0.0586	0.062	0.2378	0.3075	0.1309	0.0357143	0	0	0.25	0	0	0	0
8	8493135	C	A	PRAG1;CLDN23	intergenic	0	0	0	0	0	0	0	0.125	0.2376	0.0885	0.1744	0.002	0.1503	0.047619	0	0.333333	0	0	0	0	0
8	8493610	G	A	PRAG1;CLDN23	intergenic	0	0	0	0	0	0	0	0.769569	0.7664	0.8442	0.6974	0.8105	0.681	0.285714	0.5	0	0	0.5	1	0	0
8	8493681	AC	A	AC087269.2	downstream_gene_variant	0	0	0	0	0	0	0	0	0	0	0	0	0	0.015873	0	0	0	0	0	0.111111	0
8	8493870	G	A	PRAG1;CLDN23	intergenic	0	0	0	0	0	0	0	0	0	0	0	0	0	0.015873	0	0.111111	0	0	0	0	0
8	8494008	G	A	PRAG1;CLDN23	intergenic	0	0	0	0	0	0	0	0.148163	0.0577	0.062	0.2378	0.3065	0.1309	0.0428571	0	0.3	0	0	0	0	0
8	8494055	G	A	PRAG1;CLDN23	intergenic	0	0	0	0	0	0	0	0.145966	0.0586	0.062	0.2378	0.3056	0.1196	0.0428571	0	0.3	0	0	0	0	0
8	8494138	C	A	PRAG1;CLDN23	intergenic	0	0	0	0	0	0	0	0	0	0	0	0	0	0.0285714	0.2	0	0	0	0	0	0
8	8494178	A	G	PRAG1;CLDN23	intergenic	0	0	0	0	0	0	0	0	0	0	0	0	0	0.0119048	0	0.0833333	0	0	0	0	0
8	8494445	G	A	PRAG1;CLDN23	intergenic	0	0	0	0	0	0	0	0.147963	0.0577	0.062	0.2378	0.3056	0.1309	0.0214286	0	0.05	0	0.1	0	0	0
8	8494455	G	C	PRAG1;CLDN23	intergenic	0	0	0	0	0	0	0	0.146765	0.0586	0.062	0.2378	0.3056	0.1237	0.0178571	0.125	0	0	0	0	0	0
8	8494660	G	A	PRAG1;CLDN23	intergenic	0	0	0	0	0	0	0	0.125	0.2356	0.09	0.1744	0.002	0.1503	0.0408163	0	0.285714	0	0	0	0	0
8	8494851	T	C	PRAG1;CLDN23	intergenic	0	0	0	0	0	0	0	0.148562	0.0586	0.0628	0.2378	0.3065	0.1309	0.0357143	0.25	0	0	0	0	0	0
8	8494958	GTAGAGAACCACCTGCAA	G	AC087269.2	downstream_gene_variant	0	0	0	0	0	0	0	0	0	0	0	0	0	0.010989	0	0	0	0.0769231	0	0	0
8	8495084	C	G	PRAG1;CLDN23	intergenic	0	0	0	0	0	0	0	0.153754	0.0586	0.087	0.2392	0.3065	0.1237	0.0285714	0	0	0.2	0	0	0	0
8	8495308	T	TAC	PRAG1;CLDN23	intergenic	0	0	0	0	0	0	0	0	0	0	0	0	0	0.0357143	0	0	0	0.25	0	0	0
8	8495322	G	T	PRAG1;CLDN23	intergenic	0	0	0	0	0	0	0	0.165335	0.1262	0.1286	0.1931	0.254	0.1442	0.0357143	0	0	0	0.25	0	0	0
8	8495504	G	C	PRAG1;CLDN23	intergenic	0	0	0	0	0	0	0	0.197284	0.2376	0.3094	0.1916	0.0427	0.1677	0.047619	0	0.333333	0	0	0	0	0
8	8496077	G	T	PRAG1;CLDN23	intergenic	0	0	0	0	0	0	0	0.137181	0.2177	0.1755	0.1037	0.1071	0.0573	0.00892857	0	0.0625	0	0	0	0	0
8	8496295	C	T	PRAG1;CLDN23	intergenic	0	0	0	0	0	0	0	0	0	0	0	0	0	0.0357143	0.25	0	0	0	0	0	0
8	8496465	T	A	PRAG1;CLDN23	intergenic	0	0	0	0	0	0	0	0.175719	0.2217	0.2995	0.1167	0.1081	0.0726	0.0204081	0	0.142857	0	0	0	0	0
8	8496483	G	T	PRAG1;CLDN23	intergenic	0	0	0	0	0	0	0	0.194888	0.2376	0.3071	0.1931	0.0437	0.1564	0.0178571	0	0.125	0	0	0	0	0
8	8496501	T	C	PRAG1;CLDN23	intergenic	0	0	0	0	0	0	0	0	0	0	0	0	0	0.0238096	0	0	0	0	0.166667	0	0
8	8497137	A	G	PRAG1;CLDN23	intergenic	0	0	0	0	0	0	0	0.98143	1	0.9667	0.9971	0.9593	0.9939	0.285714	0	0	0	1	0	1	0
8	8497170	C	A	PRAG1;CLDN23	intergenic	0	0	0	0	0	0	0	0	0	0	0	0	0	0.0285714	0.2	0	0	0	0	0	0
8	8497229	G	A	PRAG1;CLDN23	intergenic	0	0	0	0	0	0	0	0.112819	0.2366	0.0431	0.1758	0.002	0.1493	0.0238096	0	0.166667	0	0	0	0	0
8	8497634	T	C	PRAG1;CLDN23	intergenic	0	0	0	0	0	0	0	0	0	0	0	0	0	0.0204081	0	0.142857	0	0	0	0	0
8	8497775	C	T	PRAG1;CLDN23	intergenic	0	0	0	0	0	0	0	0.121006	0.2505	0.0431	0.1859	0.002	0.1697	0.0612244	0	0.285714	0	0.142857	0	0	0
8	8497877	TAAACAGTCTCTTACCCAGGACAACAGTTAATCTTTAATAGGAA	T	NA	intergenic	0	0	0	0	0	0	0	0	0	0	0	0	0	0.012987	0	0	0	0.0909091	0	0	0
8	8498061	T	C	PRAG1;CLDN23	intergenic	0	0	0	0	0	0	0	0.157748	0.0606	0.0908	0.2421	0.3095	0.1319	0.00892857	0	0.0625	0	0	0	0	0
8	8498099	G	T	PRAG1;CLDN23	intergenic	0	0	0	0	0	0	0	0	0	0	0	0	0	0.00952381	0	0.0666667	0	0	0	0	0
8	8498796	C	T	PRAG1;CLDN23	intergenic	0	0	0	0	0	0	0	0.357827	0.2972	0.4259	0.3588	0.4315	0.2515	0.015873	0.111111	0	0	0	0	0	0
8	8498803	A	G	PRAG1;CLDN23	intergenic	0	0	0	0	0	0	0	0.173922	0.0666	0.1029	0.2406	0.3244	0.1779	0.0178571	0.125	0	0	0	0	0	0
8	8498917	T	C	PRAG1;CLDN23	intergenic	0	0	0	0	0	0	0	0.382788	0.2903	0.5023	0.3617	0.4524	0.2597	0.0164836	0.115385	0	0	0	0	0	0
8	8499128	A	C	PRAG1;CLDN23	intergenic	0	0	0	0	0	0	0	0.422524	0.3817	0.4849	0.4193	0.4395	0.365	0.015873	0.111111	0	0	0	0	0	0
8	8499310	G	A	PRAG1;CLDN23	intergenic	0	0	0	0	0	0	0	0.420927	0.3748	0.4924	0.415	0.4355	0.3609	0.0102041	0	0.0714286	0	0	0	0	0
8	8499585	C	A	PRAG1;CLDN23	intergenic	0	0	0	0	0	0	0	0.0379393	0.0487	0.0688	0.0418	0	0.0215	0.0238096	0.166667	0	0	0	0	0	0
8	8499905	G	C	PRAG1;CLDN23	intergenic	0	0	0	0	0	0	0	0.362021	0.2803	0.5015	0.3631	0.4137	0.2035	0.0178571	0	0.125	0	0	0	0	0
8	8500600	A	G	PRAG1;CLDN23	intergenic	0	0	0	0	0	0	0	0	0	0	0	0	0	0.0102041	0	0.0714286	0	0	0	0	0
8	8500724	C	T	PRAG1;CLDN23	intergenic	0	0	0	0	0	0	0	0.461661	0.5567	0.3979	0.5533	0.4365	0.411	0.116071	0	0.1875	0	0.625	0	0	0
8	8500990	C	T	PRAG1;CLDN23	intergenic	0	0	0	0	0	0	0	0.799321	0.83	0.8548	0.732	0.8502	0.6881	0.0714286	0.5	0	0	0	0	0	0
8	8501230	A	G	PRAG1;CLDN23	intergenic	0	0	0	0	0	0	0	0.500799	0.5636	0.5076	0.562	0.4563	0.4294	0.214286	1	0	0	0	0.5	0	0
8	8501474	T	C	PRAG1;CLDN23	intergenic	0	0	0	0	0	0	0	0.496206	0.5596	0.5076	0.562	0.4385	0.4284	0.0714286	0	0	0.5	0	0	0	0
8	8501529	A	T	PRAG1;CLDN23	intergenic	0	0	0	0	0	0	0	0.205072	0.2276	0.3971	0.1311	0.1081	0.0746	0.0204081	0	0.142857	0	0	0	0	0
8	8501571	T	C	PRAG1;CLDN23	intergenic	0	0	0	0	0	0	0	0.328674	0.331	0.2352	0.4424	0.3304	0.3701	0.160714	0	0.5	0	0.625	0	0	0
8	8501681	C	G	PRAG1;CLDN23	intergenic	0	0	0	0	0	0	0	0.155551	0.2694	0.1346	0.2032	0.0069	0.1861	0.0714286	0	0.5	0	0	0	0	0
8	8502146	C	T	PRAG1;CLDN23	intergenic	0	0	0	0	0	0	0	0	0	0	0	0	0	0.015873	0	0.111111	0	0	0	0	0
8	8502156	C	T	PRAG1;CLDN23	intergenic	0	0	0	0	0	0	0	0.151757	0.0547	0.09	0.2219	0.3075	0.1247	0.0102041	0	0.0714286	0	0	0	0	0
8	8502163	G	A	PRAG1;CLDN23	intergenic	0	0	0	0	0	0	0	0.150958	0.0557	0.0877	0.2219	0.3056	0.1247	0.0204081	0	0.142857	0	0	0	0	0
8	8502272	A	T	PRAG1;CLDN23	intergenic	0	0	0	0	0	0	0	0.800719	0.8052	0.8714	0.732	0.8353	0.7137	0.142857	0	0	1	0	0	0	0
8	8502478	T	A	PRAG1;CLDN23	intergenic	0	0	0	0	0	0	0	0.038139	0.002	0.1248	0.0115	0	0.0164	0.00714286	0	0	0	0.05	0	0	0
8	8502593	G	C	PRAG1;CLDN23	intergenic	0	0	0	0	0	0	0	0.159744	0.2256	0.2421	0.1196	0.1081	0.0624	0.0892857	0	0.375	0	0.25	0	0	0
8	8502719	G	C	PRAG1;CLDN23	intergenic	0	0	0	0	0	0	0	0.421725	0.3757	0.497	0.4078	0.4365	0.362	0.0561224	0	0.285714	0	0	0	0.107143	0
8	8502881	C	G	PRAG1;CLDN23	intergenic	0	0	0	0	0	0	0	0.418131	0.3718	0.4864	0.4107	0.4355	0.3609	0.0238096	0.166667	0	0	0	0	0	0
8	8503018	T	C	PRAG1;CLDN23	intergenic	0	0	0	0	0	0	0	0.999201	1	0.997	1	1	1	0.428571	1	0	1	0	1	0	0
8	8503233	T	C	PRAG1;CLDN23	intergenic	0	0	0	0	0	0	0	0.803315	0.826	0.857	0.7334	0.8512	0.7076	0.0844156	0.590909	0	0	0	0	0	0
8	8503397	A	T	PRAG1;CLDN23	intergenic	0	0	0	0	0	0	0	0.346645	0.4523	0.2882	0.3026	0.37	0.3241	0.0803571	0.5625	0	0	0	0	0	0
8	8503437	T	C	PRAG1;CLDN23	intergenic	0	0	0	0	0	0	0	0.444888	0.3728	0.5772	0.4135	0.4385	0.3691	0.031746	0.222222	0	0	0	0	0	0
8	8503446	A	G	PRAG1;CLDN23	intergenic	0	0	0	0	0	0	0	0.407947	0.3698	0.4985	0.4049	0.4246	0.3098	0.031746	0.222222	0	0	0	0	0	0
8	8503557	G	C	PRAG1;CLDN23	intergenic	0	0	0	0	0	0	0	0.193291	0.2296	0.2617	0.1945	0.1101	0.1483	0.00595239	0.0416667	0	0	0	0	0	0
8	8503595	A	C	PRAG1;CLDN23	intergenic	0	0	0	0	0	0	0	0.407748	0.3658	0.5	0.4092	0.4216	0.3108	0.047619	0	0	0	0	0.333333	0	0
8	8503643	C	T	PRAG1;CLDN23	intergenic	0	0	0	0	0	0	0	0.403954	0.3588	0.4985	0.4092	0.4137	0.3088	0.047619	0	0	0	0	0.333333	0	0
8	8503700	T	C	PRAG1;CLDN23	intergenic	0	0	0	0	0	0	0	0.447085	0.3738	0.5787	0.415	0.4444	0.3701	0.012987	0.0909091	0	0	0	0	0	0
8	8503944	C	T	PRAG1;CLDN23	intergenic	0	0	0	0	0	0	0	0.148562	0.0547	0.0885	0.2233	0.2976	0.1196	0.00396826	0.0277778	0	0	0	0	0	0
8	8504099	GAGGATCACACTGCAGGGGTTCACACCTCAGGGGATCACACCTCAC	G	NA	intergenic	0	0	0	0	0	0	0	0	0	0	0	0	0	0.00824176	0	0.0576923	0	0	0	0	0
8	8504740	AT	A	NA	intergenic	0	0	0	0	0	0	0	0	0	0	0	0	0	0.0204081	0	0.142857	0	0	0	0	0
8	8504742	AC	A	NA	intergenic	0	0	0	0	0	0	0	0	0	0	0	0	0	0.0142857	0	0.1	0	0	0	0	0
8	8504747	CACCACACACACAA	C	NA	intergenic	0	0	0	0	0	0	0	0	0	0	0	0	0	0.012987	0	0.0909091	0	0	0	0	0
8	8505350	G	C	PRAG1;CLDN23	intergenic	0	0	0	0	0	0	0	0	0	0	0	0	0	0.0204081	0	0.142857	0	0	0	0	0
8	8505604	C	A	PRAG1;CLDN23	intergenic	0	0	0	0	0	0	0	0.13778	0.0547	0.059	0.2334	0.2808	0.1145	0.0142857	0	0.1	0	0	0	0	0
8	8505618	T	A	PRAG1;CLDN23	intergenic	0	0	0	0	0	0	0	0.0251597	0.002	0.0893	0.0086	0	0	0.0119048	0	0.0833333	0	0	0	0	0
8	8506055	T	C	PRAG1;CLDN23	intergenic	0	0	0	0	0	0	0	0	0	0	0	0	0	0.0102041	0.0714286	0	0	0	0	0	0
8	8506135	T	A	PRAG1;CLDN23	intergenic	0	0	0	0	0	0	0	0.0441294	0.0775	0.0008	0.0533	0.005	0.1022	0.015873	0	0.111111	0	0	0	0	0
8	8506271	CAGAG	C	NA	intergenic	0	0	0	0	0	0	0	0	0	0	0	0	0	0.047619	0	0	0	0	0.333333	0	0
8	8506371	G	A	PRAG1;CLDN23	intergenic	0	0	0	0	0	0	0	0.0327476	0.002	0.1051	0.0101	0	0.0164	0.00952381	0	0.0666667	0	0	0	0	0
8	8506374	G	T	PRAG1;CLDN23	intergenic	0	0	0	0	0	0	0	0	0	0	0	0	0	0.0285714	0	0	0	0	0.2	0	0
8	8506404	T	C	PRAG1;CLDN23	intergenic	0	0	0	0	0	0	0	0.382987	0.3141	0.4894	0.3646	0.4157	0.2894	0.0357143	0	0	0	0	0.25	0	0
8	8506501	T	C	PRAG1;CLDN23	intergenic	0	0	0	0	0	0	0	0.335863	0.2316	0.4992	0.3112	0.3909	0.183	0.0408163	0.285714	0	0	0	0	0	0
8	8506518	G	A	PRAG1;CLDN23	intergenic	0	0	0	0	0	0	0	0	0	0	0	0	0	0.00793651	0	0.0555556	0	0	0	0	0
8	8506829	T	C	PRAG1;CLDN23	intergenic	0	0	0	0	0	0	0	0.177316	0.1799	0.3699	0.0922	0.1121	0.0419	0.0333333	0	0.233333	0	0	0	0	0
8	8506962	A	T	PRAG1;CLDN23	intergenic	0	0	0	0	0	0	0	0.038139	0.0477	0.0703	0.0418	0	0.0215	0.00621119	0	0.0434783	0	0	0	0	0
8	8507145	C	T	PRAG1;CLDN23	intergenic	0	0	0	0	0	0	0	0.143171	0.0517	0.0862	0.2176	0.2758	0.1247	0.00595239	0.0416667	0	0	0	0	0	0
8	8507337	G	C	PRAG1;CLDN23	intergenic	0	0	0	0	0	0	0	0.0255591	0.003	0.0893	0.0101	0	0	0.0102041	0	0.0714286	0	0	0	0	0
8	8507625	C	T	PRAG1;CLDN23	intergenic	0	0	0	0	0	0	0	0.0071885	0.0159	0.0015	0.0202	0	0.0041	0.00952381	0	0.0666667	0	0	0	0	0
8	8507940	C	T	PRAG1;CLDN23	intergenic	0	0	0	0	0	0	0	0	0	0	0	0	0	0.0357143	0	0	0.25	0	0	0	0
8	8508619	T	C	PRAG1;CLDN23	intergenic	0	0	0	0	0	0	0	0.191494	0.0606	0.1747	0.2507	0.3065	0.1881	0.0142857	0	0.1	0	0	0	0	0
8	8508782	A	C	PRAG1;CLDN23	intergenic	0	0	0	0	0	0	0	0.000399361	0.002	0	0	0	0	0.0178571	0	0.125	0	0	0	0	0
8	8508784	A	C	PRAG1;CLDN23	intergenic	0	0	0	0	0	0	0	0.0722843	0.1869	0.0091	0.1369	0.001	0.0675	0.0357143	0.25	0	0	0	0	0	0
8	8508873	G	C	PRAG1;CLDN23	intergenic	0	0	0	0	0	0	0	0	0	0	0	0	0	0.0178571	0	0.125	0	0	0	0	0
8	8509200	C	T	PRAG1;CLDN23	intergenic	0	0	0	0	0	0	0	0	0	0	0	0	0	0.0119048	0	0	0	0.0833333	0	0	0
8	8510073	T	C	PRAG1;CLDN23	intergenic	0	0	0	0	0	0	0	0.275359	0.1451	0.2769	0.3127	0.3433	0.3108	0.047619	0.333333	0	0	0	0	0	0
8	8510107	G	A	PRAG1;CLDN23	intergenic	0	0	0	0	0	0	0	0.00579073	0.0109	0.0061	0.0144	0	0	0.0357143	0	0	0	0	0.25	0	0
8	8510123	G	T	PRAG1;CLDN23	intergenic	0	0	0	0	0	0	0	0.272364	0.1451	0.2663	0.3112	0.3433	0.3108	0.0204081	0.142857	0	0	0	0	0	0
8	8510148	C	T	PRAG1;CLDN23	intergenic	0	0	0	0	0	0	0	0.000399361	0	0.0015	0	0	0	0.00595239	0	0.0416667	0	0	0	0	0
8	8510187	C	G	PRAG1;CLDN23	intergenic	0	0	0	0	0	0	0	0.27516	0.1451	0.2965	0.2839	0.3363	0.3108	0.142857	0	0	0.666667	0	0.333333	0	0
8	8510299	G	C	PRAG1;CLDN23	intergenic	0	0	0	0	0	0	0	0.792532	0.8101	0.8563	0.7305	0.8423	0.681	0.0714286	0.5	0	0	0	0	0	0
8	8510534	A	G	PRAG1;CLDN23	intergenic	0	0	0	0	0	0	0	0.28774	0.1461	0.3026	0.3127	0.3591	0.3221	0.0285714	0.2	0	0	0	0	0	0
8	8510543	C	T	PRAG1;CLDN23	intergenic	0	0	0	0	0	0	0	0.278554	0.1451	0.2912	0.3112	0.3423	0.3098	0.0285714	0.2	0	0	0	0	0	0
8	8510703	G	A	PRAG1;CLDN23	intergenic	0	0	0	0	0	0	0	0	0	0	0	0	0	0.00396826	0	0.0277778	0	0	0	0	0
8	8510715	C	T	PRAG1;CLDN23	intergenic	0	0	0	0	0	0	0	0.152356	0.2296	0.1611	0.1816	0.0417	0.1544	0.0306123	0.214286	0	0	0	0	0	0
8	8510776	T	C	PRAG1;CLDN23	intergenic	0	0	0	0	0	0	0	0	0	0	0	0	0	0.0285714	0	0	0.2	0	0	0	0
8	8511641	G	T	PRAG1;CLDN23	intergenic	0	0	0	0	0	0	0	0.773762	0.7783	0.8548	0.7104	0.8254	0.6513	0.142857	0	0	0	1	0	0	0
8	8511663	T	A	PRAG1;CLDN23	intergenic	0	0	0	0	0	0	0	0.095647	0.0865	0.1142	0.062	0.0218	0.18	0.0204081	0.142857	0	0	0	0	0	0
8	8511670	T	C	PRAG1;CLDN23	intergenic	0	0	0	0	0	0	0	0	0	0	0	0	0	0.0142857	0	0	0	0.1	0	0	0
8	8511673	C	CTG	PRAG1;CLDN23	intergenic	0	0	0	0	0	0	0	0	0	0	0	0	0	0.0142857	0	0	0	0.1	0	0	0
8	8511675	ACC	A	NA	intergenic	0	0	0	0	0	0	0	0	0	0	0	0	0	0.0142857	0	0	0	0.1	0	0	0
8	8512331	C	G	PRAG1;CLDN23	intergenic	0	0	0	0	0	0	0	0.747604	0.7555	0.7837	0.6945	0.8234	0.6503	0.047619	0	0.333333	0	0	0	0	0
8	8513165	C	G	PRAG1;CLDN23	intergenic	0	0	0	0	0	0	0	0.0800719	0.0805	0.1142	0.062	0.005	0.1237	0.0357143	0	0	0	0	0.25	0	0
8	8513358	A	G	PRAG1;CLDN23	intergenic	0	0	0	0	0	0	0	0	0	0	0	0	0	0.0238096	0	0.166667	0	0	0	0	0
8	8513367	T	C	PRAG1;CLDN23	intergenic	0	0	0	0	0	0	0	0.096246	0.0875	0.1142	0.062	0.0228	0.181	0.0204081	0	0.142857	0	0	0	0	0
8	8513485	C	T	PRAG1;CLDN23	intergenic	0	0	0	0	0	0	0	0.0954473	0.0875	0.1135	0.062	0.0228	0.1779	0.0238096	0.166667	0	0	0	0	0	0
8	8513504	T	A	PRAG1;CLDN23	intergenic	0	0	0	0	0	0	0	0.135783	0.0487	0.062	0.2233	0.2669	0.1278	0.0238096	0	0.166667	0	0	0	0	0
8	8513505	G	T	PRAG1;CLDN23	intergenic	0	0	0	0	0	0	0	0.139177	0.0487	0.062	0.2277	0.2808	0.1278	0.0238096	0	0.166667	0	0	0	0	0
8	8514186	G	A	PRAG1;CLDN23	intergenic	0	0	0	0	0	0	0	0.285743	0.3141	0.4251	0.2464	0.0645	0.3241	0.107143	0.5	0	0	0.25	0	0	0
8	8514192	C	G	PRAG1;CLDN23	intergenic	0	0	0	0	0	0	0	0.763379	0.7962	0.7784	0.67	0.8621	0.6738	0.185714	0.6	0.7	0	0	0	0	0
8	8514512	A	G	PRAG1;CLDN23	intergenic	0	0	0	0	0	0	0	0	0	0	0	0	0	0.00892857	0	0.0625	0	0	0	0	0
8	8514646	G	T	PRAG1;CLDN23	intergenic	0	0	0	0	0	0	0	0	0	0	0	0	0	0.0142857	0.1	0	0	0	0	0	0
8	8514706	A	C	PRAG1;CLDN23	intergenic	0	0	0	0	0	0	0	0.118011	0.0875	0.1967	0.0663	0.0228	0.1779	0.015873	0	0	0	0.111111	0	0	0
8	8515205	A	G	PRAG1;CLDN23	intergenic	0	0	0	0	0	0	0	0.783946	0.7992	0.857	0.6801	0.8492	0.6759	0.214286	0	1	0	0.5	0	0	0
8	8515386	C	T	PRAG1;CLDN23	intergenic	0	0	0	0	0	0	0	0.155351	0.2266	0.177	0.1844	0.0417	0.1493	0.0238096	0	0.166667	0	0	0	0	0
8	8516577	C	G	PRAG1;CLDN23	intergenic	0	0	0	0	0	0	0	0.755391	0.7823	0.7784	0.6744	0.8403	0.6667	0.242857	0	0.9	0	0.8	0	0	0
8	8517524	T	C	PRAG1;CLDN23	intergenic	0	0	0	0	0	0	0	0.329872	0.4374	0.2337	0.3012	0.379	0.319	0.142857	0	0	1	0	0	0	0
8	8517919	G	A	PRAG1;CLDN23	intergenic	0	0	0	0	0	0	0	0.280152	0.3171	0.447	0.1844	0.1329	0.2362	0.047619	0	0.333333	0	0	0	0	0
8	8518625	T	C	PRAG1;CLDN23	intergenic	0	0	0	0	0	0	0	0.0349441	0.002	0.1127	0.0086	0	0.0184	0.012987	0	0.0909091	0	0	0	0	0
8	8519509	G	T	PRAG1;CLDN23	intergenic	0	0	0	0	0	0	0	0	0	0	0	0	0	0.0119048	0	0.0833333	0	0	0	0	0
8	8519770	A	T	PRAG1;CLDN23	intergenic	0	0	0	0	0	0	0	0.182508	0.0616	0.1664	0.2017	0.3115	0.182	0.0119048	0	0.0833333	0	0	0	0	0
8	8519882	C	A	PRAG1;CLDN23	intergenic	0	0	0	0	0	0	0	0	0	0	0	0	0	0.0064935	0	0.0454545	0	0	0	0	0
8	8520051	T	C	PRAG1;CLDN23	intergenic	0	0	0	0	0	0	0	0.802516	0.8231	0.8729	0.6888	0.8611	0.7065	0.166667	0	0.833333	0	0	0	0.333333	0
8	8520070	C	CTTCT	PRAG1;CLDN23	intergenic	0	0	0	0	0	0	0	0	0	0	0	0	0	0.0178571	0	0.125	0	0	0	0	0
8	8520071	T	TTC	PRAG1;CLDN23	intergenic	0	0	0	0	0	0	0	0	0	0	0	0	0	0.00892857	0	0.0625	0	0	0	0	0
8	8520072	T	TC	PRAG1;CLDN23	intergenic	0	0	0	0	0	0	0	0	0	0	0	0	0	0.0357143	0	0	0	0.25	0	0	0
8	8520273	T	C	PRAG1;CLDN23	intergenic	0	0	0	0	0	0	0	0.794928	0.8161	0.848	0.6888	0.8621	0.7076	0.0714286	0.5	0	0	0	0	0	0
8	8520353	G	T	PRAG1;CLDN23	intergenic	0	0	0	0	0	0	0	0.776558	0.8161	0.8011	0.6772	0.8442	0.7035	0.190476	0.333333	0	0	0	1	0	0
8	8520453	G	A	PRAG1;CLDN23	intergenic	0	0	0	0	0	0	0	0.0375399	0.002	0.1233	0.0086	0	0.0174	0.0285714	0	0.2	0	0	0	0	0
8	8522415	G	A	PRAG1;CLDN23	intergenic	0	0	0	0	0	0	0	0	0	0	0	0	0	0.0054945	0	0.0384615	0	0	0	0	0
8	8523544	C	T	PRAG1;CLDN23	intergenic	0	0	0	0	0	0	0	0.000399361	0	0.0008	0	0.001	0	0.00714286	0.05	0	0	0	0	0	0
8	8523591	C	T	PRAG1;CLDN23	intergenic	0	0	0	0	0	0	0	0.000199681	0	0	0	0.001	0	0.00952381	0.0666667	0	0	0	0	0	0
8	8523720	G	T	PRAG1;CLDN23	intergenic	0	0	0	0	0	0	0	0	0	0	0	0	0	0.0054945	0	0.0384615	0	0	0	0	0
8	8523859	G	C	PRAG1;CLDN23	intergenic	0	0	0	0	0	0	0	0	0	0	0	0	0	0.0142857	0	0.1	0	0	0	0	0
8	8523893	G	A	PRAG1;CLDN23	intergenic	0	0	0	0	0	0	0	0.00419329	0.0179	0.0008	0.0014	0	0.001	0.0119048	0	0.0833333	0	0	0	0	0
8	8523912	T	G	PRAG1;CLDN23	intergenic	0	0	0	0	0	0	0	0.485823	0.6004	0.4009	0.5706	0.3938	0.5174	0.0571429	0	0.4	0	0	0	0	0
8	8523938	G	A	PRAG1;CLDN23	intergenic	0	0	0	0	0	0	0	0.0415335	0.0825	0.0658	0.0288	0	0.0184	0.0204081	0	0	0.142857	0	0	0	0
8	8524064	G	T	PRAG1;CLDN23	intergenic	0	0	0	0	0	0	0	0.335663	0.2744	0.5658	0.2003	0.1319	0.3937	0.0285714	0.2	0	0	0	0	0	0
8	8524099	A	T	PRAG1;CLDN23	intergenic	0	0	0	0	0	0	0	0.315296	0.2247	0.2057	0.2767	0.4871	0.407	0.0306123	0	0	0	0.214286	0	0	0
8	8524361	T	C	PRAG1;CLDN23	intergenic	0	0	0	0	0	0	0	0.21226	0.2922	0.2542	0.2291	0.005	0.2751	0.0285714	0	0.2	0	0	0	0	0
8	8524441	G	A	PRAG1;CLDN23	intergenic	0	0	0	0	0	0	0	0.0091853	0.0278	0.0015	0.0216	0	0.001	0.0357143	0	0.25	0	0	0	0	0
8	8524474	G	C	PRAG1;CLDN23	intergenic	0	0	0	0	0	0	0	0.349641	0.503	0.4675	0.3271	0.0407	0.3671	0.0285714	0.2	0	0	0	0	0	0
8	8524567	A	G	PRAG1;CLDN23	intergenic	0	0	0	0	0	0	0	0.609625	0.7256	0.6172	0.5432	0.5099	0.6299	0.047619	0.333333	0	0	0	0	0	0
8	8524607	G	A	PRAG1;CLDN23	intergenic	0	0	0	0	0	0	0	0.729433	0.8082	0.7935	0.7781	0.502	0.7618	0.0714286	0.5	0	0	0	0	0	0
8	8524627	C	T	PRAG1;CLDN23	intergenic	0	0	0	0	0	0	0	0	0	0	0	0	0	0.00420169	0	0.0294118	0	0	0	0	0
8	8524947	C	A	PRAG1;CLDN23	intergenic	0	0	0	0	0	0	0	0	0	0	0	0	0	0.00892857	0	0.0625	0	0	0	0	0
8	8525026	T	C	PRAG1;CLDN23	intergenic	0	0	0	0	0	0	0	0	0	0	0	0	0	0.00595239	0	0.0416667	0	0	0	0	0
8	8525547	T	C	PRAG1;CLDN23	intergenic	0	0	0	0	0	0	0	0	0	0	0	0	0	0.0178571	0	0	0	0.125	0	0	0
8	8525990	C	T	PRAG1;CLDN23	intergenic	0	0	0	0	0	0	0	0.374401	0.3002	0.4236	0.3617	0.4335	0.3323	0.015873	0.111111	0	0	0	0	0	0
8	8526218	T	A	PRAG1;CLDN23	intergenic	0	0	0	0	0	0	0	0.385982	0.2922	0.469	0.3689	0.4315	0.3354	0.0285714	0.2	0	0	0	0	0	0
8	8526468	A	T	PRAG1;CLDN23	intergenic	0	0	0	0	0	0	0	0.341254	0.3012	0.3132	0.3602	0.4177	0.3282	0.0396826	0	0.277778	0	0	0	0	0
8	8526573	G	A	PRAG1;CLDN23	intergenic	0	0	0	0	0	0	0	0.392971	0.3012	0.5068	0.3646	0.4167	0.3292	0.0142857	0	0.1	0	0	0	0	0
8	8526756	G	C	PRAG1;CLDN23	intergenic	0	0	0	0	0	0	0	0.384385	0.3032	0.4463	0.3689	0.4296	0.3487	0.0238096	0	0	0	0.166667	0	0	0
8	8526830	T	C	PRAG1;CLDN23	intergenic	0	0	0	0	0	0	0	0.399361	0.3062	0.5091	0.3689	0.4236	0.3436	0.0357143	0.25	0	0	0	0	0	0
8	8527623	G	A	PRAG1;CLDN23	intergenic	0	0	0	0	0	0	0	0.029353	0.0646	0.0053	0.0447	0.003	0.0419	0.0204081	0.142857	0	0	0	0	0	0
8	8528212	G	A	PRAG1;CLDN23	intergenic	0	0	0	0	0	0	0	0.9998	1	0.9992	1	1	1	0.285714	0	0	0	1	0	1	0
8	8528265	GA	G	NA	intergenic	0	0	0	0	0	0	0	0	0	0	0	0	0	0.0178571	0	0	0	0.125	0	0	0
8	8528948	G	T	PRAG1;CLDN23	intergenic	0	0	0	0	0	0	0	0.319089	0.1829	0.3888	0.2622	0.4216	0.2996	0.00952381	0.0666667	0	0	0	0	0	0
8	8529350	G	T	PRAG1;CLDN23	intergenic	0	0	0	0	0	0	0	0	0	0	0	0	0	0.0357143	0	0	0.25	0	0	0	0
8	8529352	T	C	PRAG1;CLDN23	intergenic	0	0	0	0	0	0	0	0	0	0	0	0	0	0.0178571	0	0.125	0	0	0	0	0
8	8530749	C	A	PRAG1;CLDN23	intergenic	0	0	0	0	0	0	0	0	0	0	0	0	0	0.015873	0.111111	0	0	0	0	0	0
8	8530750	C	A	PRAG1;CLDN23	intergenic	0	0	0	0	0	0	0	0	0	0	0	0	0	0.015873	0	0	0	0.111111	0	0	0
8	8530915	C	G	PRAG1;CLDN23	intergenic	0	0	0	0	0	0	0	0.117013	0.2177	0.1067	0.1441	0.001	0.1278	0.0714286	0	0	0.5	0	0	0	0
8	8531014	A	C	PRAG1;CLDN23	intergenic	0	0	0	0	0	0	0	0.132588	0.2127	0.1415	0.1124	0.0367	0.1513	0.0238096	0	0	0	0.166667	0	0	0
8	8531528	C	T	PRAG1;CLDN23	intergenic	0	0	0	0	0	0	0	0.185104	0.2147	0.3253	0.1225	0.0367	0.1626	0.095238	0	0.333333	0	0.333333	0	0	0
8	8531642	G	A	PRAG1;CLDN23	intergenic	0	0	0	0	0	0	0	0.117412	0.2187	0.1082	0.1441	0.001	0.1268	0.0142857	0	0.1	0	0	0	0	0
8	8531707	T	C	PRAG1;CLDN23	intergenic	0	0	0	0	0	0	0	0	0	0	0	0	0	0.0178571	0	0	0	0.125	0	0	0
8	8531815	A	C	PRAG1;CLDN23	intergenic	0	0	0	0	0	0	0	0.185104	0.2147	0.3253	0.1225	0.0367	0.1626	0.0428571	0	0.1	0	0.2	0	0	0
8	8531868	T	C	PRAG1;CLDN23	intergenic	0	0	0	0	0	0	0	0.184904	0.2147	0.3245	0.1225	0.0367	0.1626	0.142857	1	0	0	0	0	0	0
8	8532866	C	T	PRAG1;CLDN23	intergenic	0	0	0	0	0	0	0	0.00339457	0.0139	0	0.0043	0	0	0.0119048	0	0.0833333	0	0	0	0	0
8	8532940	G	A	PRAG1;CLDN23	intergenic	0	0	0	0	0	0	0	0.0247604	0.003	0.09	0.0029	0	0	0.00446429	0	0.03125	0	0	0	0	0
8	8533160	C	A	PRAG1;CLDN23	intergenic	0	0	0	0	0	0	0	0	0	0	0	0	0	0.0357143	0	0	0.25	0	0	0	0
8	8533499	A	C	PRAG1;CLDN23	intergenic	0	0	0	0	0	0	0	0	0	0	0	0	0	0.0238096	0	0.166667	0	0	0	0	0
8	8534703	C	A	PRAG1;CLDN23	intergenic	0	0	0	0	0	0	0	0	0	0	0	0	0	0.0714286	0	0	0	0	0.5	0	0
8	8534774	T	C	PRAG1;CLDN23	intergenic	0	0	0	0	0	0	0	0.125998	0.0944	0.0121	0.2579	0.1419	0.2025	0.0357143	0	0.25	0	0	0	0	0
8	8534950	G	T	PRAG1;CLDN23	intergenic	0	0	0	0	0	0	0	0	0	0	0	0	0	0.0102041	0	0.0714286	0	0	0	0	0
8	8535130	C	T	PRAG1;CLDN23	intergenic	0	0	0	0	0	0	0	0	0	0	0	0	0	0.00595239	0	0.0416667	0	0	0	0	0
8	8535143	G	C	PRAG1;CLDN23	intergenic	0	0	0	0	0	0	0	0	0	0	0	0	0	0.0064935	0	0.0454545	0	0	0	0	0
8	8535823	G	T	PRAG1;CLDN23	intergenic	0	0	0	0	0	0	0	0	0	0	0	0	0	0.0142857	0	0.1	0	0	0	0	0
8	8535985	T	C	PRAG1;CLDN23	intergenic	0	0	0	0	0	0	0	0	0	0	0	0	0	0.0238096	0	0.166667	0	0	0	0	0
8	8536212	G	A	PRAG1;CLDN23	intergenic	0	0	0	0	0	0	0	0.00658946	0	0.0234	0.0029	0	0	0.0142857	0.1	0	0	0	0	0	0
8	8536451	T	G	PRAG1;CLDN23	intergenic	0	0	0	0	0	0	0	0.136581	0.2187	0.1392	0.121	0.0397	0.1595	0.0238096	0	0	0	0.166667	0	0	0
8	8536479	CT	C	NA	intergenic	0	0	0	0	0	0	0	0	0	0	0	0	0	0.00892857	0	0.0625	0	0	0	0	0
8	8537106	G	T	PRAG1;CLDN23	intergenic	0	0	0	0	0	0	0	0	0	0	0	0	0	0.010989	0	0.0769231	0	0	0	0	0
8	8537323	A	T	PRAG1;CLDN23	intergenic	0	0	0	0	0	0	0	0.120607	0.2197	0.118	0.1441	0.001	0.1288	0.032967	0	0.230769	0	0	0	0	0
8	8537905	G	A	PRAG1;CLDN23	intergenic	0	0	0	0	0	0	0	0.0523163	0.0596	0.0688	0.0476	0.002	0.0777	0.0238096	0	0	0	0.166667	0	0	0
8	8538201	G	A	PRAG1;CLDN23	intergenic	0	0	0	0	0	0	0	0.0926518	0.169	0.0492	0.0994	0.0278	0.135	0.031746	0	0	0	0.222222	0	0	0
8	8538220	A	G	PRAG1;CLDN23	intergenic	0	0	0	0	0	0	0	0	0	0	0	0	0	0.015873	0	0.111111	0	0	0	0	0
8	8538872	C	T	PRAG1;CLDN23	intergenic	0	0	0	0	0	0	0	0.0265575	0.003	0.0961	0.0029	0.001	0	0.010989	0.0769231	0	0	0	0	0	0
8	8539241	G	A	PRAG1;CLDN23	intergenic	0	0	0	0	0	0	0	0.34365	0.3121	0.3101	0.3602	0.4345	0.316	0.0178571	0	0.125	0	0	0	0	0
8	8539375	G	T	PRAG1;CLDN23	intergenic	0	0	0	0	0	0	0	0	0	0	0	0	0	0.0142857	0.1	0	0	0	0	0	0
8	8539742	G	C	PRAG1;CLDN23	intergenic	0	0	0	0	0	0	0	0.028155	0.0636	0.0045	0.0389	0.003	0.0419	0.010989	0	0.0769231	0	0	0	0	0
8	8539944	C	T	PRAG1;CLDN23	intergenic	0	0	0	0	0	0	0	0	0	0	0	0	0	0.00793651	0	0.0555556	0	0	0	0	0
8	8540070	T	C	PRAG1;CLDN23	intergenic	0	0	0	0	0	0	0	0.35004	0.325	0.3079	0.3818	0.4395	0.318	0.063492	0	0.444444	0	0	0	0	0
8	8540189	T	C	PRAG1;CLDN23	intergenic	0	0	0	0	0	0	0	0.197484	0.2177	0.0098	0.2795	0.3532	0.2117	0.0408163	0	0.285714	0	0	0	0	0
8	8540328	G	T	PRAG1;CLDN23	intergenic	0	0	0	0	0	0	0	0	0	0	0	0	0	0.0119048	0	0	0	0.0833333	0	0	0
8	8540549	A	AT	PRAG1;CLDN23	intergenic	0	0	0	0	0	0	0	0.349042	0.3201	0.3071	0.3775	0.4395	0.3221	0.0714286	0.5	0	0	0	0	0	0
8	8540612	T	A	PRAG1;CLDN23	intergenic	0	0	0	0	0	0	0	0.349441	0.3201	0.3079	0.3775	0.4395	0.3231	0.142857	0	0	0.5	0.5	0	0	0
8	8541503	A	T	PRAG1;CLDN23	intergenic	0	0	0	0	0	0	0	0.0205671	0.002	0.0749	0.0029	0	0	0.0285714	0	0.2	0	0	0	0	0
8	8541551	T	C	PRAG1;CLDN23	intergenic	0	0	0	0	0	0	0	0.0275559	0.003	0.1006	0.0029	0	0	0.047619	0	0.333333	0	0	0	0	0
8	8541554	G	A	PRAG1;CLDN23	intergenic	0	0	0	0	0	0	0	0.200879	0.3817	0.1346	0.2349	0.0288	0.2577	0.0714286	0	0	0	0	0.5	0	0
8	8542204	GA	G	NA	intergenic	0	0	0	0	0	0	0	0	0	0	0	0	0	0.0714286	0.5	0	0	0	0	0	0
8	8543843	G	A	PRAG1;CLDN23	intergenic	0	0	0	0	0	0	0	0.238818	0.3837	0.2413	0.2421	0.0288	0.3006	0.0571429	0	0.4	0	0	0	0	0
8	8544808	T	C	PRAG1;CLDN23	intergenic	0	0	0	0	0	0	0	0.415535	0.4891	0.674	0.3458	0.13	0.3344	0.0714286	0	0.5	0	0	0	0	0
8	8544872	G	A	PRAG1;CLDN23	intergenic	0	0	0	0	0	0	0	0.413139	0.4891	0.674	0.3429	0.12	0.3344	0.0408163	0.285714	0	0	0	0	0	0
8	8544882	G	A	PRAG1;CLDN23	intergenic	0	0	0	0	0	0	0	0	0	0	0	0	0	0.0142857	0	0.1	0	0	0	0	0
8	8544996	A	T	PRAG1;CLDN23	intergenic	0	0	0	0	0	0	0	0.0403355	0	0.1392	0.0086	0	0.0123	0.0238096	0	0	0.166667	0	0	0	0
8	8545233	G	A	PRAG1;CLDN23	intergenic	0	0	0	0	0	0	0	0.222644	0.3837	0.2231	0.2378	0.0298	0.2444	0.0714286	0	0	0	0	0.5	0	0
8	8545250	G	A	PRAG1;CLDN23	intergenic	0	0	0	0	0	0	0	0.247005	0.3847	0.3041	0.2435	0.0288	0.2556	0.0142857	0	0.1	0	0	0	0	0
8	8545491	A	G	PRAG1;CLDN23	intergenic	0	0	0	0	0	0	0	0	0	0	0	0	0	0.0357143	0	0.25	0	0	0	0	0
8	8545624	TTTG	T	NA	intergenic	0	0	0	0	0	0	0	0	0	0	0	0	0	0.0952381	0	0	0	0.666667	0	0	0
8	8545884	T	C	PRAG1;CLDN23	intergenic	0	0	0	0	0	0	0	0.238818	0.3837	0.2821	0.245	0.0288	0.2434	0.178571	0	0.5	0	0.75	0	0	0
8	8546035	T	C	PRAG1;CLDN23	intergenic	0	0	0	0	0	0	0	0	0	0	0	0	0	0.00714286	0	0.05	0	0	0	0	0
8	8546084	C	A	PRAG1;CLDN23	intergenic	0	0	0	0	0	0	0	0	0	0	0	0	0	0.00714286	0	0	0	0.05	0	0	0
8	8546590	C	A	PRAG1;CLDN23	intergenic	0	0	0	0	0	0	0	0	0	0	0	0	0	0.0178571	0.125	0	0	0	0	0	0
8	8546598	C	T	PRAG1;CLDN23	intergenic	0	0	0	0	0	0	0	0.158147	0.1044	0.3457	0.098	0.0913	0.0716	0.0119048	0	0	0.0833333	0	0	0	0
8	8546848	G	A	PRAG1;CLDN23	intergenic	0	0	0	0	0	0	0	0.233626	0.3887	0.2489	0.2421	0.0417	0.2454	0.0204081	0.142857	0	0	0	0	0	0
8	8546928	A	G	PRAG1;CLDN23	intergenic	0	0	0	0	0	0	0	0.240216	0.3887	0.2731	0.2435	0.0417	0.2454	0.0142857	0.1	0	0	0	0	0	0
8	8546966	T	C	PRAG1;CLDN23	intergenic	0	0	0	0	0	0	0	0	0	0	0	0	0	0.0238096	0	0	0.166667	0	0	0	0
8	8547110	G	C	PRAG1;CLDN23	intergenic	0	0	0	0	0	0	0	0.406949	0.4871	0.6589	0.3458	0.129	0.3139	0.0714286	0.5	0	0	0	0	0	0
8	8547313	A	C	PRAG1;CLDN23	intergenic	0	0	0	0	0	0	0	0.41893	0.5189	0.6679	0.3573	0.124	0.3272	0.0714286	0.5	0	0	0	0	0	0
8	8547505	T	C	PRAG1;CLDN23	intergenic	0	0	0	0	0	0	0	0	0	0	0	0	0	0.0119048	0	0	0	0.0833333	0	0	0
8	8547642	A	G	PRAG1;CLDN23	intergenic	0	0	0	0	0	0	0	0.107428	0.2117	0.1172	0.1441	0.001	0.0706	0.0178571	0	0.125	0	0	0	0	0
8	8547786	A	G	PRAG1;CLDN23	intergenic	0	0	0	0	0	0	0	0	0	0	0	0	0	0.015873	0	0.111111	0	0	0	0	0
8	8548117	T	A	PRAG1;CLDN23	intergenic	0	0	0	0	0	0	0	0.445687	0.5298	0.7511	0.366	0.124	0.3344	0.0357143	0.25	0	0	0	0	0	0
8	8548245	G	A	PRAG1;CLDN23	intergenic	0	0	0	0	0	0	0	0.0121805	0.003	0.0431	0.0014	0	0	0.010989	0	0.0769231	0	0	0	0	0
8	8548311	A	T	PRAG1;CLDN23	intergenic	0	0	0	0	0	0	0	0	0	0	0	0	0	0.0142857	0	0.1	0	0	0	0	0
8	8548459	C	T	PRAG1;CLDN23	intergenic	0	0	0	0	0	0	0	0.136981	0.1799	0.1657	0.1095	0.0317	0.182	0.0204081	0.142857	0	0	0	0	0	0
8	8548712	A	G	PRAG1;CLDN23	intergenic	0	0	0	0	0	0	0	0	0	0	0	0	0	0.0142857	0	0.1	0	0	0	0	0
8	8548789	C	T	PRAG1;CLDN23	intergenic	0	0	0	0	0	0	0	0.00299521	0.0109	0	0.0058	0	0	0.0178571	0	0	0.125	0	0	0	0
8	8548801	G	A	PRAG1;CLDN23	intergenic	0	0	0	0	0	0	0	0.406949	0.495	0.6566	0.3501	0.1151	0.32	0.0857143	0.2	0.4	0	0	0	0	0
8	8548877	C	T	PRAG1;CLDN23	intergenic	0	0	0	0	0	0	0	0.198682	0.2783	0.2375	0.2133	0.0308	0.227	0.095238	0	0.333333	0	0	0.333333	0	0
8	8549020	A	C	PRAG1;CLDN23	intergenic	0	0	0	0	0	0	0	0.389377	0.5	0.5961	0.3458	0.1151	0.3098	0.142857	0	0	1	0	0	0	0
8	8549432	G	A	PRAG1;CLDN23	intergenic	0	0	0	0	0	0	0	0.388778	0.495	0.5915	0.3444	0.126	0.3078	0.142857	0	0	0	0	1	0	0
8	8549656	G	T	PRAG1;CLDN23	intergenic	0	0	0	0	0	0	0	0	0	0	0	0	0	0.0054945	0	0.0384615	0	0	0	0	0
8	8549967	C	A	PRAG1;CLDN23	intergenic	0	0	0	0	0	0	0	0	0	0	0	0	0	0.0238096	0.166667	0	0	0	0	0	0
8	8550255	A	C	PRAG1;CLDN23	intergenic	0	0	0	0	0	0	0	0.344848	0.2614	0.2549	0.3357	0.4931	0.4059	0.047619	0.333333	0	0	0	0	0	0
8	8550476	T	TTTA	PRAG1;CLDN23	intergenic	0	0	0	0	0	0	0	0.601837	0.6461	0.5862	0.5793	0.5298	0.6677	0.0571429	0	0.2	0	0	0	0.2	0
8	8550543	C	T	PRAG1;CLDN23	intergenic	0	0	0	0	0	0	0	0.333067	0.2535	0.2231	0.3256	0.4901	0.407	0.0357143	0.25	0	0	0	0	0	0
8	8550913	A	T	PRAG1;CLDN23	intergenic	0	0	0	0	0	0	0	0.019369	0	0.0711	0.0043	0	0	0.0285714	0.2	0	0	0	0	0	0
8	8550958	G	A	PRAG1;CLDN23	intergenic	0	0	0	0	0	0	0	0.259784	0.3907	0.3472	0.2522	0.0288	0.2505	0.0571429	0	0.4	0	0	0	0	0
8	8550978	A	G	PRAG1;CLDN23	intergenic	0	0	0	0	0	0	0	0	0	0	0	0	0	0.047619	0	0.333333	0	0	0	0	0
8	8551195	G	T	PRAG1;CLDN23	intergenic	0	0	0	0	0	0	0	0	0	0	0	0	0	0.0119048	0	0.0833333	0	0	0	0	0
8	8551418	C	T	PRAG1;CLDN23	intergenic	0	0	0	0	0	0	0	0.261382	0.3907	0.3434	0.2536	0.0288	0.2628	0.142857	0	0	0	1	0	0	0
8	8551586	C	A	PRAG1;CLDN23	intergenic	0	0	0	0	0	0	0	0.592053	0.6441	0.5635	0.5793	0.5188	0.6616	0.0285714	0	0.2	0	0	0	0	0
8	8551610	T	C	PRAG1;CLDN23	intergenic	0	0	0	0	0	0	0	0.258986	0.4066	0.3207	0.2565	0.0288	0.2628	0.0408163	0	0.285714	0	0	0	0	0
8	8551622	G	A	PRAG1;CLDN23	intergenic	0	0	0	0	0	0	0	0.254992	0.3907	0.3207	0.2507	0.0288	0.2628	0.0238096	0	0.166667	0	0	0	0	0
8	8551710	C	A	PRAG1;CLDN23	intergenic	0	0	0	0	0	0	0	0.25599	0.3907	0.3245	0.2507	0.0288	0.2628	0.0204081	0.142857	0	0	0	0	0	0
8	8551750	A	G	PRAG1;CLDN23	intergenic	0	0	0	0	0	0	0	0.593251	0.6441	0.5545	0.5793	0.5288	0.6697	0.107143	0	0	0	0.25	0.5	0	0
8	8551878	T	G	PRAG1;CLDN23	intergenic	0	0	0	0	0	0	0	0.611821	0.6441	0.618	0.5879	0.5317	0.6697	0.0714286	0	0	0	0.5	0	0	0
8	8552013	A	G	PRAG1;CLDN23	intergenic	0	0	0	0	0	0	0	0.257987	0.3907	0.3245	0.2507	0.0387	0.2628	0.142857	0	0	1	0	0	0	0
8	8552548	C	T	PRAG1;CLDN23	intergenic	0	0	0	0	0	0	0	0.341653	0.2545	0.2504	0.3343	0.4901	0.407	0.0238096	0	0	0	0.166667	0	0	0
8	8552627	C	T	PRAG1;CLDN23	intergenic	0	0	0	0	0	0	0	0.609026	0.6451	0.6165	0.5893	0.5188	0.6687	0.142857	1	0	0	0	0	0	0
8	8553245	A	T	PRAG1;CLDN23	intergenic	0	0	0	0	0	0	0	0.00638978	0	0.0227	0.0029	0	0	0.0714286	0.5	0	0	0	0	0	0
8	8554781	G	T	PRAG1;CLDN23	intergenic	0	0	0	0	0	0	0	0	0	0	0	0	0	0.0238096	0	0.166667	0	0	0	0	0
8	8554783	GT	G	AC087269.1	upstream_gene_variant	0	0	0	0	0	0	0	0	0	0	0	0	0	0.0238096	0	0.166667	0	0	0	0	0
8	8555702	C	A	PRAG1;CLDN23	intergenic	0	0	0	0	0	0	0	0	0	0	0	0	0	0.00952381	0	0.0666667	0	0	0	0	0
8	8555918	C	G	PRAG1;CLDN23	intergenic	0	0	0	0	0	0	0	0.226238	0.4145	0.1944	0.2493	0.0387	0.2526	0.0285714	0.2	0	0	0	0	0	0
8	8556110	C	T	PRAG1;CLDN23	intergenic	0	0	0	0	0	0	0	0	0	0	0	0	0	0.012987	0	0.0909091	0	0	0	0	0
8	8556865	G	C	PRAG1;CLDN23	intergenic	0	0	0	0	0	0	0	0.256989	0.4453	0.2829	0.2651	0.0288	0.2577	0.00595239	0.0416667	0	0	0	0	0	0
8	8556969	C	T	PRAG1;CLDN23	intergenic	0	0	0	0	0	0	0	0.00339457	0.0109	0.0023	0.0043	0	0	0.00840336	0	0.0588235	0	0	0	0	0
8	8557049	A	G	PRAG1;CLDN23	intergenic	0	0	0	0	0	0	0	0.303315	0.1889	0.1755	0.304	0.4921	0.3988	0.047619	0	0	0	0	0.333333	0	0
8	8557088	C	A	PRAG1;CLDN23	intergenic	0	0	0	0	0	0	0	0.985823	1	0.9486	0.9957	1	1	0.142857	0	1	0	0	0	0	0
8	8557220	A	G	PRAG1;CLDN23	intergenic	0	0	0	0	0	0	0	0.618411	0.6402	0.6483	0.5893	0.5308	0.6667	0.0612244	0	0.428571	0	0	0	0	0
8	8557768	C	T	PRAG1;CLDN23	intergenic	0	0	0	0	0	0	0	1	1	1	1	1	1	0.428571	0	1	1	1	0	0	0
8	8558851	G	A	CLDN23	upstream	0	0	0	0	0	0	0	0.0147764	0	0.0545	0.0029	0	0	0.0285714	0	0	0.2	0	0	0	0
8	8558852	A	AG	CLDN23	upstream	0	0	0	0	0	0	0	0.307308	0.2038	0.1732	0.3141	0.4911	0.4008	0.0357143	0.25	0	0	0	0	0	0
8	8558862	C	A	CLDN23	upstream	0	0	0	0	0	0	0	0	0	0	0	0	0	0.047619	0.333333	0	0	0	0	0	0
8	8559042	C	A	CLDN23	upstream	0	0	0	0	0	0	0	0	0	0	0	0	0	0.015873	0.111111	0	0	0	0	0	0
8	8559189	A	G	CLDN23	upstream	0	0	0	0	0	0	0	0	0	0	0	0	0	0.00396826	0	0.0277778	0	0	0	0	0
8	8559252	G	A	CLDN23	upstream	0	0	0	0	0	0	0	0.000599042	0	0.0023	0	0	0	0.0047619	0.0333333	0	0	0	0	0	0
8	8559255	G	A	CLDN23	upstream	0	0	0	0	0	0	0	0.305911	0.2018	0.1717	0.3084	0.4921	0.4008	0.0306123	0	0	0	0.214286	0	0	0
8	8559294	G	A	CLDN23	upstream	0	0	0	0	0	0	0	0.29353	0.2018	0.1293	0.2997	0.4921	0.4008	0.0809524	0	0.366667	0	0.2	0	0	0
8	8559361	CCGCCCA	C	AC087269.1	upstream_gene_variant	0	0	0	0	0	0	0	0	0	0	0	0	0	0.0298357	0	0	0	0	0	0	0.20885
8	8559368	C	T	CLDN23	upstream	0	0	0	0	0	0	0	0	0	0	0	0	0	0.0238095	0	0	0.0555556	0	0.111111	0	0
8	8559390	C	A	CLDN23	upstream	0	0	0	0	0	0	0	0	0	0	0	0	0	0.00793651	0	0	0.0555556	0	0	0	0
8	8559393	C	A	CLDN23	upstream	0	0	0	0	0	0	0	0	0	0	0	0	0	0.000270563	0	0	0	0	0	0	0.00189394
8	8559394	G	A	CLDN23	upstream	0	0	0	0	0	0	0	0.296326	0.2008	0.1407	0.3012	0.4901	0.4018	0.0252101	0.176471	0	0	0	0	0	0
8	8559401	C	G	CLDN23	upstream	0	0	0	0	0	0	0	0.304113	0.2008	0.1679	0.304	0.4901	0.4029	0.0267857	0.1875	0	0	0	0	0	0
8	8559508	A	G	CLDN23	UTR5	0	0	0	0	0	0	0	0.306709	0.2018	0.1732	0.3098	0.4921	0.4018	0.0252101	0.176471	0	0	0	0	0	0
8	8559529	C	T	CLDN23	UTR5	0	0	0	0	0	0	0	0.000399361	0.002	0	0	0	0	0.00340136	0	0.0238095	0	0	0	0	0
8	8559583	G	A	CLDN23	UTR5	0	0	0	0	0	0	0	0.296326	0.2018	0.1399	0.3012	0.4901	0.4018	0.0214286	0.15	0	0	0	0	0	0
8	8559588	A	G	CLDN23	UTR5	0	0	0	0	0	0	0	0.38099	0.2396	0.3964	0.3386	0.4901	0.4233	0.0338346	0.236842	0	0	0	0	0	0
8	8559636	G	T	CLDN23	UTR5	0	0	0	0	0	0	0	0	0	0	0	0	0	0.000345901	0	0	0	0	0	0	0.00242131
8	8559663	A	T	CLDN23	UTR5	0	0	0	0	0	0	0	0.305711	0.2018	0.171	0.3084	0.4911	0.4018	0.0300751	0.105263	0	0	0.105263	0	0	0
8	8559717	G	A	CLDN23	UTR5	0	0	0	0	0	0	0	0.0317492	0	0.1067	0.0072	0	0.0133	0.005291	0.037037	0	0	0	0	0	0
8	8559726	G	A	CLDN23	UTR5	0	0	0	0	0	0	0	0.000199681	0	0.0008	0	0	0	0.000249314	0	0	0	0	0	0	0.0017452
8	8559783	C	T	CLDN23	UTR5	0	0	0	0	0	0	0	0.000199681	0.001	0	0	0	0	0.000237699	0	0	0	0	0	0	0.00166389
8	8559811	C	T	CLDN23	UTR5	0	0	0	0	0	0	0	0	0	0	0	0	0	0.000117869	0	0	0	0	0	0	0.000825083
8	8559831	G	C	CLDN23	UTR5	0	0	0	0	0	0	0	0.0295527	0.0169	0.0038	0.049	0.0794	0.0123	0.00510203	0	0.0178571	0	0.0178571	0	0	0
8	8559832	G	A	CLDN23	UTR5	0	0	0	0	0	0	0	0.216254	0.3956	0.1884	0.2435	0.0288	0.2434	0.0555556	0	0.388889	0	0	0	0	0
8	8559869	A	C	CLDN23	UTR5	0.0016	0.021	0	0.0012	0	6.483e-05	0	0.0091853	0	0.031	0.0072	0	0	0.00238096	0	0.0166667	0	0	0	0	0
8	8559885	G	T	CLDN23	UTR5	3.122e-05	0	0	0.0002	0	1.56e-05	0	0	0	0	0	0	0	0.000117675	0	0	0	0	0	0	0.000823723
8	8559898	G	A	CLDN23	UTR5	0.3083	0.1589	0.3976	0.4022	0.4429	0.2586	0.3498	0.294928	0.2028	0.1354	0.304	0.4901	0.3978	0.0595239	0	0.216667	0	0.2	0	0	0
8	8559920	G	A	CLDN23	synonymous SNV	0.0002	0.0001	0	0	0	0.0003	0.0002	0	0	0	0	0	0	0.000117288	0	0	0	0	0	0	0.000821018
8	8559968	C	G	CLDN23	synonymous SNV	0.0002	0.003	0	0.0001	0	1.972e-05	0	0.00159744	0	0.0053	0.0014	0	0	0.000117288	0	0	0	0	0	0	0.000821018
8	8560046	C	T	CLDN23	synonymous SNV	0.0002	0	0	0.0012	0	8.399e-05	0	0	0	0	0	0	0	0.00238096	0	0	0	0.0166667	0	0	0
8	8560107	G	A	CLDN23	nonsynonymous SNV	0.0016	0.0002	6.687e-05	0.0003	0	0.0026	0.0004	0.000399361	0.002	0	0	0	0	0.00476191	0	0.0166667	0	0.0166667	0	0	0
8	8560151	G	A	CLDN23	synonymous SNV	0.029	0.0787	0.0109	0.0123	0.0002	0.0399	0.0283	0.0339457	0.0358	0.087	0.0159	0	0.0082	0.0142857	0	0.05	0	0.05	0	0	0
8	8560483	G	A	CLDN23	nonsynonymous SNV	3.899e-05	0.0003	0	0.0001	0	0	0	0	0	0	0	0	0	0.00238096	0	0.0166667	0	0	0	0	0
8	8560491	G	C	CLDN23	nonsynonymous SNV	0.0003	0.0043	0	0.0003	0	0	0	0.00139776	0	0.0053	0	0	0	0.000587406	0	0	0	0	0	0	0.00411184
8	8560513	G	A	CLDN23	nonsynonymous SNV	8.339e-05	0.0012	3.971e-05	3.445e-05	0	1.25e-05	0	0.000798722	0	0.003	0	0	0	0.00255101	0	0	0.0178571	0	0	0	0
8	8560536	G	A	CLDN23	nonsynonymous SNV	0.1395	0.021	0.1952	0.217	0.1096	0.1208	0.1281	0.113618	0.0954	0.0083	0.1916	0.1488	0.183	0.0309524	0	0.1	0	0.116667	0	0	0
8	8560602	C	T	CLDN23	nonsynonymous SNV	0.3162	0.1644	0.4142	0.3939	0.4593	0.2518	0.3453	0.295527	0.2018	0.1377	0.3026	0.4921	0.3978	0.0619049	0	0.216667	0	0.216667	0	0	0
8	8560808	G	T	CLDN23	UTR3	2.585e-05	0.0006	0	0	0	0	0	0	0	0	0	0	0	0.000238891	0	0	0	0	0	0	0.00167224
8	8560855	G	A	CLDN23	UTR3	0	0	0	0	0	0	0	0	0	0	0	0	0	0.000120656	0	0	0	0	0	0	0.000844595
8	8560909	G	C	CLDN23	UTR3	0	0	0	0	0	0	0	0.296126	0.2018	0.1384	0.3012	0.4931	0.3998	0.0619049	0	0.216667	0	0.216667	0	0	0
8	8560925	C	T	CLDN23	UTR3	0	0	0	0	0	0	0	0	0	0	0	0	0	0.000124224	0	0	0	0	0	0	0.000869565
8	8560990	G	C	CLDN23	UTR3	0	0	0	0	0	0	0	0.0233626	0	0.0862	0.0043	0	0	0.0047619	0	0	0	0.0333333	0	0	0
8	8561135	A	G	CLDN23	UTR3	0	0	0	0	0	0	0	0.000599042	0	0.0023	0	0	0	0.000267523	0	0	0	0	0	0	0.00187266
8	8561138	A	G	CLDN23	UTR3	0	0	0	0	0	0	0	0.00658946	0	0.0234	0.0029	0	0	0.00120385	0	0	0	0	0	0	0.00842697
8	8561178	T	C	CLDN23	UTR3	0	0	0	0	0	0	0	0	0	0	0	0	0	0.000137893	0	0	0	0	0	0	0.000965251
8	8561182	G	T	CLDN23	UTR3	0	0	0	0	0	0	0	0.00259585	0	0.0098	0	0	0	0.000830564	0	0	0	0	0	0	0.00581395
8	8561297	G	T	CLDN23	UTR3	0	0	0	0	0	0	0	0	0	0	0	0	0	0.0004995	0	0	0	0	0	0	0.0034965
8	8561311	G	A	CLDN23	UTR3	0	0	0	0	0	0	0	0.0215655	0	0.0794	0.0043	0	0	0.0019084	0	0	0	0	0	0	0.0133588
8	8561313	A	G	CLDN23	UTR3	0	0	0	0	0	0	0	0	0	0	0	0	0	0.0064935	0	0.0454545	0	0	0	0	0
8	8561391	A	AT	CLDN23	UTR3	0	0	0	0	0	0	0	0.294728	0.2018	0.1384	0.3012	0.4901	0.3957	0.0238096	0	0.166667	0	0	0	0	0
8	8561399	G	T	CLDN23	UTR3	0	0	0	0	0	0	0	0.294728	0.2018	0.1384	0.3012	0.4891	0.3967	0.0285714	0	0.2	0	0	0	0	0
8	8561442	A	G	CLDN23	UTR3	0	0	0	0	0	0	0	0.294728	0.2018	0.1377	0.3012	0.4901	0.3967	0.0396826	0	0.277778	0	0	0	0	0
8	8561479	C	A	CLDN23	UTR3	0	0	0	0	0	0	0	0	0	0	0	0	0	0.00047619	0	0	0	0	0	0	0.00333333
8	8561619	C	A	CLDN23	downstream	0	0	0	0	0	0	0	0.0215655	0	0.0794	0.0043	0	0	0.0065934	0	0	0	0	0	0	0.0461538
8	8561698	A	G	CLDN23	downstream	0	0	0	0	0	0	0	0.294728	0.2018	0.1377	0.3012	0.4901	0.3967	0.047619	0	0.333333	0	0	0	0	0
8	8562008	C	T	CLDN23	downstream	0	0	0	0	0	0	0	0.294728	0.2018	0.1377	0.3012	0.4901	0.3967	0.0357143	0	0.25	0	0	0	0	0
8	8562021	T	A	CLDN23	downstream	0	0	0	0	0	0	0	0.294928	0.2018	0.1384	0.3012	0.4901	0.3967	0.047619	0	0.333333	0	0	0	0	0
8	8562138	CAG	C	AC087269.1	downstream_gene_variant	0	0	0	0	0	0	0	0	0	0	0	0	0	0.00510204	0	0	0	0	0	0.0357143	0
8	8562184	T	C	CLDN23	downstream	0	0	0	0	0	0	0	0.29393	0.2018	0.1384	0.3012	0.4851	0.3967	0.0612244	0	0.285714	0	0.142857	0	0	0
8	8562268	G	A	CLDN23	downstream	0	0	0	0	0	0	0	0.291933	0.2018	0.1309	0.3012	0.4851	0.3967	0.0714286	0	0	0.5	0	0	0	0
8	8562791	T	C	CLDN23;MFHAS1	intergenic	0	0	0	0	0	0	0	0.294928	0.2048	0.1377	0.3026	0.4861	0.3978	0.0714286	0	0.5	0	0	0	0	0
8	8562903	C	T	CLDN23;MFHAS1	intergenic	0	0	0	0	0	0	0	0.295128	0.2048	0.1384	0.3026	0.4871	0.3967	0.047619	0	0	0	0.333333	0	0	0
8	8562974	T	C	CLDN23;MFHAS1	intergenic	0	0	0	0	0	0	0	0.295927	0.2048	0.1384	0.3026	0.4891	0.3988	0.0178571	0	0	0	0	0.125	0	0
8	8562995	G	T	CLDN23;MFHAS1	intergenic	0	0	0	0	0	0	0	0.295727	0.2048	0.1384	0.3026	0.4891	0.3978	0.0178571	0	0	0	0	0.125	0	0
8	8563117	A	C	CLDN23;MFHAS1	intergenic	0	0	0	0	0	0	0	0	0	0	0	0	0	0.0285714	0	0.2	0	0	0	0	0
8	8563630	T	C	CLDN23;MFHAS1	intergenic	0	0	0	0	0	0	0	0.295327	0.2058	0.1377	0.3026	0.4871	0.3978	0.012987	0	0.0909091	0	0	0	0	0
8	8563637	C	T	CLDN23;MFHAS1	intergenic	0	0	0	0	0	0	0	0.295327	0.2058	0.1377	0.3026	0.4871	0.3978	0.095238	0	0	0.333333	0	0.333333	0	0
8	8563753	G	C	CLDN23;MFHAS1	intergenic	0	0	0	0	0	0	0	0.295327	0.2058	0.1415	0.3026	0.4831	0.3967	0.0204081	0.142857	0	0	0	0	0	0
8	8563834	G	A	CLDN23;MFHAS1	intergenic	0	0	0	0	0	0	0	0.294928	0.2058	0.1377	0.304	0.4851	0.3967	0.032967	0	0.0769231	0	0.153846	0	0	0
8	8563895	G	A	CLDN23;MFHAS1	intergenic	0	0	0	0	0	0	0	0.295128	0.2058	0.1384	0.304	0.4851	0.3967	0.0595239	0	0	0.25	0	0.166667	0	0
8	8564065	T	C	CLDN23;MFHAS1	intergenic	0	0	0	0	0	0	0	0.293331	0.2058	0.1316	0.304	0.4851	0.3967	0.0204081	0.142857	0	0	0	0	0	0
8	8564146	G	T	CLDN23;MFHAS1	intergenic	0	0	0	0	0	0	0	0.330072	0.2058	0.2564	0.3127	0.4851	0.41	0.0204081	0.142857	0	0	0	0	0	0
8	8564341	G	A	CLDN23;MFHAS1	intergenic	0	0	0	0	0	0	0	0.295527	0.2058	0.1422	0.3026	0.4831	0.3967	0.025974	0	0.181818	0	0	0	0	0
8	8564934	T	C	CLDN23;MFHAS1	intergenic	0	0	0	0	0	0	0	0.294728	0.2058	0.1384	0.3026	0.4841	0.3967	0.032967	0	0.230769	0	0	0	0	0
8	8564992	G	T	CLDN23;MFHAS1	intergenic	0	0	0	0	0	0	0	0.294728	0.2058	0.1384	0.3026	0.4841	0.3967	0.0571429	0	0	0.2	0	0.2	0	0
8	8565245	G	T	CLDN23;MFHAS1	intergenic	0	0	0	0	0	0	0	0.295327	0.2068	0.1384	0.3026	0.4851	0.3978	0.0285714	0	0	0.2	0	0	0	0
8	8565443	C	T	CLDN23;MFHAS1	intergenic	0	0	0	0	0	0	0	0.294928	0.2058	0.1384	0.304	0.4841	0.3967	0.0816326	0	0.142857	0.142857	0.285714	0	0	0
8	8565527	A	G	CLDN23;MFHAS1	intergenic	0	0	0	0	0	0	0	0	0	0	0	0	0	0.0102041	0	0.0714286	0	0	0	0	0
8	8565775	A	G	CLDN23;MFHAS1	intergenic	0	0	0	0	0	0	0	0.296925	0.2137	0.1384	0.3055	0.4841	0.3978	0.0190476	0	0.133333	0	0	0	0	0
[truncated: 15,538 more rows]
