# Supplementary material for: Exploring a Region on Chromosome 8p23.1 Displaying Positive Selection Signals in Brazilian Admixed Populations: Additional Insights Into Predisposition to Obesity and Related Disorders
Source: Front Genet. 2021 Mar 25;12:636542. doi: 10.3389/fgene.2021.636542 (PMC8027303; doi:10.3389/fgene.2021.636542)
Supplement: Supplementary file 2 [file Data_Sheet_2.xlsx]

## Sheet: Supplementary Data 2
Supplementary Data 2. List of nonsynonymous variants located in candidate genes on ch 8p23.1.
GENE	CHR	POS	REF	ALT	Protein_change_AA	Panther	SIFT	Polyphen2	MutationTaster	FATHMM_preDamaging	PROVEAN_pred	CADD	Condel	Align.GVGD	PhD.SNPg	SNPs.GO	Mutpred2	gnomAD_ALL_AF	gnomAD_AFR_AF	gnomAD_SAS_AF	gnomAD_AMR_AF	gnomAD_EAS_AF	gnomAD_NFE_AF	gnomAD_FIN_AF	gnomAD_ASJ_AF	gnomAD_OTH_AF	1KGP_ALL_AF	1KGP_EUR_AF	1KGP_AFR_AF	1KGP_AMR_AF	1KGP_EAS_AF	1KGP_SAS_AF	Brazil_ALL_AF	Campinas_AF	Barretos_AF	RibeiraoPreto_AF	BeloHorizonte_AF	SaoPaulo_AF	BIPMed_AF	ABraOM_AF	Percentage_of_benign_algorithm_concordance	Percentage_of_deleterious_algorithm_concordance	Obesity_trait_related
PRAG1	8	8175947	C	T	R1313H	Not scored	Not scored	Benign	Disease causing	Not scored	Not scored	Deleterious	Neutral	Not scored	Pathogenic	Not scored	Not scored	0.0024	0.0336	3.28e-05	0.0018	0	9.04e-05	0	0	0.0008	0.0139776	0	0.053	0	0	0	0.00833335	0	0	0	0.0166667	0	0	0	0.166667	0.25	no
PRAG1	8	8176077	G	C	R1270G	Not scored	Not scored	Possibly damaging	Disease causing	Not scored	Not scored	Deleterious	Neutral	Not scored	Pathogenic	Not scored	Not scored	0.0045	0.0645	3.27e-05	0.0026	0	0.0002	0	0	0.0025	0.0205671	0	0.0749	0.0058	0	0	0.00833335	0	0	0	0.0166667	0	0	0	0.0833333	0.25	no
PRAG1	8	8176083	C	T	E1268K	Not scored	Not scored	Probably damaging	Disease causing	Not scored	Not scored	Deleterious	Neutral	Not scored	Pathogenic	Not scored	Not scored	4.03e-06	0	0	2.9e-05	0	0	0	0	0	0	0	0	0	0	0	0.000821018	0	0	0	0	0	0	0.000821018	0.0833333	0.333333	no
PRAG1	8	8176221	C	T	G1222S	Not scored	Not scored	Probably damaging	Polymorphism automatic	Not scored	Not scored	Tolerated	Neutral	Not scored	Benign	Not scored	Not scored	0.5251	0.4198	0.457	0.5969	0.573	0.5327	0.4886	0.5561	0.5109	0.481829	0.5229	0.4085	0.5058	0.5665	0.4346	0.533334	0	0.6	0	0.466667	0	0	0	0.333333	0.0833333	no
PRAG1	8	8176328	C	T	G1186D	Not scored	Not scored	Benign	Polymorphism	Not scored	Not scored	Tolerated	Neutral	Not scored	Benign	Not scored	Not scored	3.2e-05	0	0	5.84e-05	0	5.71e-05	0	0	0	0	0	0	0	0	0	0.000830565	0	0	0	0	0	0	0.000830565	0.416667	0	no
PRAG1	8	8176472	C	T	G1138E	Not scored	Not scored	Probably damaging	Disease causing	Not scored	Not scored	Deleterious	Deleterious	Not scored	Pathogenic	Not scored	Not scored	7.02e-05	0.0002	0	5.82e-05	0	0.0001	0	0	0.0002	0	0	0	0	0	0	0.000821018	0	0	0	0	0	0	0.000821018	0	0.416667	no
PRAG1	8	8176554	C	T	A1111T	Not scored	Not scored	Benign	Polymorphism automatic	Not scored	Not scored	Tolerated	Neutral	Not scored	Benign	Not scored	Not scored	0.3286	0.1094	0.35	0.4821	0.5487	0.2821	0.305	0.2535	0.279	0.298722	0.2505	0.0825	0.3429	0.5446	0.3558	0.241667	0	0.283333	0	0.2	0	0	0	0.416667	0	no
PRAG1	8	8176654	G	C	H1077Q	Not scored	Not scored	Benign	Polymorphism	Not scored	Not scored	Tolerated	Neutral	Not scored	Benign	Not scored	Not scored	0.002	0.0269	3.33e-05	0.0016	0	5.57e-05	0	0	0.0007	0.00898562	0	0.0333	0.0014	0	0	0.00833335	0	0	0	0.0166667	0	0	0	0.416667	0	no
PRAG1	8	8176748	T	A	Q1046L	Not scored	Not scored	Probably damaging	Disease causing	Not scored	Not scored	Deleterious	Neutral	Not scored	Pathogenic	Not scored	Not scored	0	0	0	0	0	0	0	0	0	0	0	0	0	0	0	0.000821018	0	0	0	0	0	0	0.000821018	0.0833333	0.333333	no
PRAG1	8	8176770	C	T	V1039M	Not scored	Not scored	Probably damaging	Disease causing	Not scored	Not scored	Deleterious	Neutral	Not scored	Pathogenic	Not scored	Not scored	0.0094	0.1052	0.0003	0.0065	0	0.0007	0	0.0068	0.0056	0.0319489	0.002	0.115	0.0086	0	0	0.025	0	0	0	0.05	0	0	0	0.0833333	0.333333	no
PRAG1	8	8176812	T	C	K1025E	Not scored	Not scored	Probably damaging	Disease causing	Not scored	Not scored	Deleterious	Neutral	Not scored	Pathogenic	Not scored	Not scored	0	0	0	0	0	0	0	0	0	0	0	0	0	0	0	0.00833335	0	0.0166667	0	0	0	0	0	0.0833333	0.333333	no
PRAG1	8	8185246	C	T	G1016S	Not scored	Not scored	Benign	Polymorphism	Not scored	Not scored	Deleterious	Neutral	Not scored	Pathogenic	Not scored	Not scored	4.42e-05	0	3.28e-05	0	0.0004	1.77e-05	0	0	0	0	0	0	0	0	0	0.000821018	0	0	0	0	0	0	0.000821018	0.25	0.166667	no
PRAG1	8	8185602	G	A	A897V	Not scored	Not scored	Benign	Polymorphism	Not scored	Not scored	Tolerated	Neutral	Not scored	Benign	Not scored	Not scored	0.0002	0.0022	3.32e-05	5.82e-05	0	8.99e-06	0	0	0.0002	0.000599042	0	0.0023	0	0	0	0.000821018	0	0	0	0	0	0	0.000821018	0.416667	0	no
PRAG1	8	8185746	T	C	H849R	Not scored	Not scored	Probably damaging	Disease causing	Not scored	Not scored	Deleterious	Neutral	Not scored	Pathogenic	Not scored	Not scored	0.01	0.0026	0.0061	0.0024	0	0.0166	0.0109	0.0023	0.0084	0.00239617	0.0089	0.0008	0	0	0.002	0.00833335	0	0.0166667	0	0	0	0	0	0.0833333	0.333333	no
PRAG1	8	8233872	T	G	S683R	Not scored	Not scored	Possibly damaging	Polymorphism	Not scored	Not scored	Tolerated	Neutral	Not scored	Benign	Not scored	Not scored	0.0002	0.003	0	0.0002	0	0	0	0	0.0002	0.00139776	0	0.0053	0	0	0	0.000821018	0	0	0	0	0	0	0.000821018	0.333333	0	no
PRAG1	8	8233941	G	T	P660T	Not scored	Not scored	Benign	Polymorphism	Not scored	Not scored	Tolerated	Neutral	Not scored	Benign	Not scored	Not scored	0.0019	0.0218	3.27e-05	0.0014	0	0.0002	0	0.0066	0.0013	0.00878594	0	0.0325	0.0014	0	0	0.00833335	0	0	0	0.0166667	0	0	0	0.416667	0	no
PRAG1	8	8234066	G	A	A618V	Not scored	Not scored	Benign	Polymorphism	Not scored	Not scored	Tolerated	Neutral	Not scored	Benign	Not scored	Not scored	4.05e-06	0	0	0	0	8.94e-06	0	0	0	0	0	0	0	0	0	0.000821018	0	0	0	0	0	0	0.000821018	0.416667	0	no
PRAG1	8	8234072	G	A	S616L	Not scored	Not scored	Possibly damaging	Polymorphism	Not scored	Not scored	Tolerated	Neutral	Not scored	Pathogenic	Not scored	Not scored	0.0004	0.0051	6.64e-05	0.0004	0	3.58e-05	0	0	0.0002	0.00139776	0	0.0053	0	0	0	0.0178571	0	0	0.0178571	0	0	0	0	0.25	0.0833333	no
PRAG1	8	8234126	C	T	R598Q	Not scored	Not scored	Benign	Polymorphism	Not scored	Not scored	Tolerated	Neutral	Not scored	Benign	Not scored	Not scored	0.0005	0.0002	0.0004	0.0008	0	0.0005	0	0.0008	0.0005	0.000199681	0	0	0	0	0.001	0.00410509	0	0	0	0	0	0	0.00410509	0.416667	0	no
PRAG1	8	8234177	A	G	I581T	Not scored	Not scored	Benign	Polymorphism	Not scored	Not scored	Tolerated	Neutral	Not scored	Benign	Not scored	Not scored	0.0002	0.0018	0.0001	0.0001	0.0004	7.27e-05	0	0	0	0.00119808	0	0.0045	0	0	0	0.000821018	0	0	0	0	0	0	0.000821018	0.416667	0	no
PRAG1	8	8234187	C	T	G578S	Not scored	Not scored	Benign	Polymorphism	Not scored	Not scored	Tolerated	Neutral	Not scored	Benign	Not scored	Not scored	0.0008	0.0112	6.61e-05	0.0003	0.0001	9.97e-05	0	0	0.001	0.00319489	0	0.0121	0	0	0	0.00833335	0	0.0166667	0	0	0	0	0	0.416667	0	no
PRAG1	8	8234192	G	C	S576C	Not scored	Not scored	Benign	Polymorphism automatic	Not scored	Not scored	Tolerated	Neutral	Not scored	Benign	Not scored	Not scored	0.3901	0.3619	0.4866	0.5545	0.64	0.302	0.3219	0.2717	0.3377	0.454473	0.3022	0.3918	0.4323	0.6409	0.5194	0.3	0	0.3	0	0.3	0	0	0	0.416667	0	no
PRAG1	8	8234219	G	A	P567L	Not scored	Not scored	Benign	Polymorphism automatic	Not scored	Not scored	Deleterious	Neutral	Not scored	Pathogenic	Not scored	Not scored	0.3894	0.3575	0.4871	0.5528	0.6379	0.3019	0.3194	0.2722	0.3382	0.453275	0.3002	0.388	0.4323	0.6409	0.5204	0.3	0	0.3	0	0.3	0	0	0	0.25	0.166667	no
PRAG1	8	8234327	G	A	A531V	Not scored	Not scored	Benign	Polymorphism	Not scored	Not scored	Tolerated	Neutral	Not scored	Benign	Not scored	Not scored	8.97e-05	0	0.0003	0	0	2.71e-05	0	0.001	0.0002	0.000199681	0	0	0	0	0.001	0.000821018	0	0	0	0	0	0	0.000821018	0.416667	0	no
PRAG1	8	8234349	T	C	R524G	Not scored	Not scored	Benign	Disease causing	Not scored	Not scored	Tolerated	Neutral	Not scored	Pathogenic	Not scored	Not scored	0	0	0	0	0	0	0	0	0	0	0	0	0	0	0	0.000821018	0	0	0	0	0	0	0.000821018	0.25	0.166667	no
PRAG1	8	8234384	T	C	E512G	Not scored	Not scored	Benign	Polymorphism	Not scored	Not scored	Tolerated	Neutral	Not scored	Benign	Not scored	Not scored	4.04e-06	0	3.27e-05	0	0	0	0	0	0	0	0	0	0	0	0	0.000821018	0	0	0	0	0	0	0.000821018	0.416667	0	no
PRAG1	8	8234390	A	G	V510A	Not scored	Not scored	Benign	Polymorphism	Not scored	Not scored	Tolerated	Neutral	Not scored	Benign	Not scored	Not scored	0.0001	0	0	0.0006	0	5.37e-05	0	0.0002	0.0003	0	0	0	0	0	0	0.000821018	0	0	0	0	0	0	0.000821018	0.416667	0	no
PRAG1	8	8234714	C	T	R402Q	Not scored	Not scored	Possibly damaging	Polymorphism automatic	Not scored	Not scored	Tolerated	Neutral	Not scored	Pathogenic	Not scored	Not scored	0.3952	0.3669	0.4904	0.5567	0.6398	0.3076	0.3373	0.2748	0.3426	0.455871	0.3052	0.3903	0.4366	0.6409	0.5225	0.316667	0	0.333333	0	0.3	0	0	0	0.25	0.0833333	no
PRAG1	8	8234726	G	C	P398R	Not scored	Not scored	Possibly damaging	Polymorphism	Not scored	Not scored	Tolerated	Neutral	Not scored	Benign	Not scored	Not scored	8.19e-06	0	0	2.91e-05	0	9.06e-06	0	0	0	0	0	0	0	0	0	0.00833335	0	0	0	0.0166667	0	0	0	0.333333	0	no
PRAG1	8	8234730	G	T	P397T	Not scored	Not scored	Probably damaging	Polymorphism	Not scored	Not scored	Tolerated	Neutral	Class C35	Benign	Neutral	0.08	3.27e-05	0	0	5.81e-05	0	4.52e-05	0	0	0.0002	0	0	0	0	0	0	0.000821018	0	0	0	0	0	0	0.000821018	0.5	0.166667	no
PRAG1	8	8234904	C	T	D339N	Not scored	Not scored	Probably damaging	Disease causing	Not scored	Not scored	Deleterious	Neutral	Class C15	Benign	Neutral	0.067	0.0056	0.0013	0.0033	0.0023	0.0001	0.0078	0.0088	0.0105	0.0056	0.00199681	0.005	0.0008	0.0014	0	0.0031	0.00833335	0	0.0166667	0	0	0	0	0	0.416667	0.25	no
PRAG1	8	8234980	G	C	S313R	Not scored	Not scored	Possibly damaging	Polymorphism	Not scored	Not scored	Tolerated	Neutral	Class C65	Benign	Neutral	0.094	0.0183	0.0023	0.0203	0.0062	6.02e-05	0.0225	0.0447	0.0087	0.0209	0.00898562	0.0169	0	0.0072	0	0.0235	0.025	0	0.05	0	0	0	0	0	0.5	0.0833333	no
PRAG1	8	8235012	G	A	R303W	Not scored	Not scored	Probably damaging	Polymorphism	Not scored	Not scored	Tolerated	Neutral	Class C65	Benign	Neutral	0.11	0.0022	0	0.0209	3.58e-05	0	7.8e-05	0	0	0.0015	0.00539137	0.001	0	0	0	0.0266	0.00164204	0	0	0	0	0	0	0.00164204	0.5	0.166667	no
PRAG1	8	8235203	T	C	D239G	Not scored	Not scored	Benign	Polymorphism	Not scored	Not scored	Tolerated	Neutral	Class C65	Benign	Neutral	0.134	0	0	0	0	0	0	0	0	0	0	0	0	0	0	0	0.000821018	0	0	0	0	0	0	0.000821018	0.583333	0.0833333	no
PRAG1	8	8235222	G	A	P233S	Not scored	Not scored	Probably damaging	Polymorphism	Not scored	Not scored	Tolerated	Neutral	Class C65	Benign	Neutral	0.201	1.61e-05	0	0	0	0	3.55e-05	0	0	0	0	0	0	0	0	0	0.000821018	0	0	0	0	0	0	0.000821018	0.5	0.166667	no
PRAG1	8	8235504	C	T	V139I	Not scored	Not scored	Benign	Polymorphism	Not scored	Not scored	Tolerated	Neutral	Class C25	Benign	Neutral	0.114	0.003	6.48e-05	0.0009	2.93e-05	0.039	1.81e-05	0	0.0002	0.0019	0.00838658	0	0	0	0.0397	0.002	0.000821018	0	0	0	0	0	0	0.000821018	0.666667	0	no
PRAG1	8	8235510	G	C	R137G	Not scored	Not scored	Benign	Polymorphism	Not scored	Not scored	Tolerated	Neutral	Class C65	Pathogenic	Neutral	0.3	0.0061	0.0014	0.0032	0.0065	0	0.0089	0.0012	0.0088	0.0107	0.00239617	0.007	0	0.0043	0	0.002	0.025	0	0.0333333	0	0.0166667	0	0	0	0.5	0.166667	no
PRAG1	8	8235555	G	T	L122I	Not scored	Not scored	Possibly damaging	Polymorphism	Not scored	Not scored	Tolerated	Neutral	Class C0	Benign	Neutral	0.213	0.0031	0.0392	0.0001	0.0014	0	5.49e-05	0	0	0.0009	0.0105831	0	0.0393	0.0014	0	0	0.0178571	0	0	0.0178571	0	0	0	0	0.583333	0	no
PRAG1	8	8239085	G	C	P58R	Not scored	Not scored	Benign	Polymorphism	Not scored	Not scored	Tolerated	Neutral	Class C65	Benign	Neutral	0.298	0.0002	0.0032	0	0.0003	0	0	0	0	0.0003	0.00139776	0	0.003	0.0043	0	0	0.000821018	0	0	0	0	0	0	0.000821018	0.583333	0.0833333	no
CLDN23	8	8560107	G	A	D67N	Possibly damaging	Damaging	Possibly damaging	Disease causing	Damaging	Deleterious	Deleterious	Deleterious	Class C15	Pathogenic	Neutral	0.318	0.0016	0.0002	6.69e-05	0.0003	0	0.0026	0.0004	0.0083	0.0019	0.000399361	0.002	0	0	0	0	0.0166667	0	0.0166667	0	0.0166667	0	0	0	0.25	0.583333	no
CLDN23	8	8560483	G	A	R192H	Probably benign	Tolerated	Benign	Polymorphism	Tolerated	Neutral	Tolerated	Neutral	Class C25	Pathogenic	Neutral	0.134	3.9e-05	0.0003	0	0.0001	0	0	0	0	0	0	0	0	0	0	0	0.00833335	0	0.0166667	0	0	0	0	0	0.916667	0.0833333	no
CLDN23	8	8560491	G	C	G195R	Probably benign	Tolerated	Benign	Polymorphism	Tolerated	Neutral	Tolerated	Neutral	Class C65	Benign	Neutral	0.24	0.0003	0.0043	0	0.0003	0	0	0	0	0.0002	0.00139776	0	0.0053	0	0	0	0.00411184	0	0	0	0	0	0	0.00411184	0.916667	0.0833333	no
CLDN23	8	8560513	G	A	R202H	Probably damaging	Damaging	Benign	Polymorphism	Tolerated	Neutral	Deleterious	Neutral	Class C25	Pathogenic	Neutral	0.119	8.34e-05	0.0012	3.97e-05	3.45e-05	0	1.25e-05	0	0	0	0.000798722	0	0.003	0	0	0	0.0178571	0	0	0.0178571	0	0	0	0	0.666667	0.333333	no
CLDN23	8	8560536	G	A	V210M	Possibly damaging	Damaging	Possibly damaging	Polymorphism automatic	Tolerated	Neutral	Deleterious	Neutral	Class C15	Benign	Neutral	0.077	0.1395	0.021	0.1952	0.217	0.1096	0.1208	0.1281	0.0898	0.1451	0.113618	0.0954	0.0083	0.1916	0.1488	0.183	0.108333	0	0.1	0	0.116667	0	0	0	0.666667	0.166667	no
CLDN23	8	8560602	C	T	P232S	Probably benign	Tolerated	Benign	Polymorphism automatic	Tolerated	Neutral	Tolerated	Neutral	Class C65	Pathogenic	Neutral	0.079	0.3162	0.1644	0.4142	0.3939	0.4593	0.2518	0.3453	0.2187	0.2908	0.295527	0.2018	0.1377	0.3026	0.4921	0.3978	0.216667	0	0.216667	0	0.216667	0	0	0	0.833333	0.166667	no
MFHAS1	8	8747615	G	C	S985C	Probably damaging	Tolerated	Probably damaging	Disease causing	Tolerated	Neutral	Deleterious	Neutral	Class C65	Pathogenic	Neutral	0.488	0	0	0	0	0	0	0	0	0	0	0	0	0	0	0	0.000821018	0	0	0	0	0	0	0.000821018	0.5	0.5	no
MFHAS1	8	8747631	C	T	V980M	Probably damaging	Damaging	Probably damaging	Disease causing	Tolerated	Neutral	Deleterious	Neutral	Class C15	Pathogenic	Neutral	0.494	0	0	0	0	0	0	0	0	0	0	0	0	0	0	0	0.000821018	0	0	0	0	0	0	0.000821018	0.5	0.5	no
MFHAS1	8	8747894	A	G	L892P	Probably benign	Tolerated	Benign	Polymorphism automatic	Tolerated	Neutral	Tolerated	Neutral	Class C65	Pathogenic	Neutral	0.102	0.9679	0.9433	0.9891	0.9741	1	0.9553	0.9804	0.9791	0.9663	0.969449	0.9523	0.9516	0.9568	1	0.9888	0.941667	0	0.916667	0	0.966667	0	0	0	0.833333	0.166667	yes
MFHAS1	8	8748306	C	G	G755R	Possibly damaging	Tolerated	Benign	Polymorphism	Tolerated	Neutral	Tolerated	Neutral	Class C65	Pathogenic	Neutral	0.334	0.0013	0	0.0061	0.0008	0.0017	0.0007	0	0	0.0011	0.00159744	0	0	0	0.001	0.0072	0.00833335	0	0	0	0.0166667	0	0	0	0.75	0.166667	no
MFHAS1	8	8748834	C	T	A579T	Probably damaging	Tolerated	Possibly damaging	Disease causing	Tolerated	Neutral	Deleterious	Neutral	Class C55	Pathogenic	Neutral	0.236	0.0001	0	0	0.0004	0	3.54e-05	0	0.0011	0.0002	0	0	0	0	0	0	0.000821018	0	0	0	0	0	0	0.000821018	0.5	0.416667	no
MFHAS1	8	8749232	C	T	C446Y	Probably benign	Damaging	Benign	Polymorphism	Tolerated	Deleterious	Tolerated	Neutral	Class C65	Benign	Neutral	0.149	0.0002	6.17e-05	0	2.89e-05	0	0.0003	0	0	0	0.000199681	0.001	0	0	0	0	0.00833335	0	0	0	0.0166667	0	0	0	0.75	0.25	no
MFHAS1	8	8749649	T	C	Q307R	Probably benign	Tolerated	Benign	Polymorphism	Tolerated	Neutral	Tolerated	Neutral	Class C35	Benign	Neutral	0.271	0	0	0	0	0	0	0	0	0	0	0	0	0	0	0	0.000821018	0	0	0	0	0	0	0.000821018	0.916667	0.0833333	yes
MFHAS1	8	8749815	A	T	L252M	Probably damaging	Damaging	Probably damaging	Disease causing	Tolerated	Neutral	Deleterious	Deleterious	Class C0	Pathogenic	Neutral	0.479	8.07e-06	0	0	0	0	1.8e-05	0	0	0	0	0	0	0	0	0	0.000821018	0	0	0	0	0	0	0.000821018	0.416667	0.583333	no
MFHAS1	8	8749917	C	T	G218S	Possibly damaging	Tolerated	Benign	Disease causing	Tolerated	Neutral	Tolerated	Neutral	Class C55	Benign	Neutral	0.194	0	0	0	0	0	0	0	0	0	0	0	0	0	0	0	0.000821018	0	0	0	0	0	0	0.000821018	0.75	0.166667	no
MFHAS1	8	8749944	G	T	L209M	Probably damaging	Damaging	Probably damaging	Disease causing	Damaging	Neutral	Deleterious	Deleterious	Class C0	Pathogenic	Neutral	0.543	0.0009	0.0002	0.0013	0.0006	0	0.0012	0.0007	0	0.001	0.000998403	0	0	0.0043	0	0.002	0.00833335	0	0	0	0.0166667	0	0	0	0.25	0.75	no
MFHAS1	8	8749965	G	C	Q202E	Possibly damaging	Tolerated	Benign	Polymorphism	Tolerated	Neutral	Tolerated	Neutral	Class C25	Pathogenic	Neutral	0.163	0.0002	0	3.34e-05	2.97e-05	0.003	0	0	0	0.0002	0.000998403	0	0	0	0.005	0	0.000821018	0	0	0	0	0	0	0.000821018	0.833333	0.0833333	yes
MFHAS1	8	8750088	C	G	E161Q	Probably damaging	Damaging	Probably damaging	Disease causing	Tolerated	Neutral	Deleterious	Neutral	Class C25	Pathogenic	Neutral	0.379	0	0	0	0	0	0	0	0	0	0	0	0	0	0	0	0.00164474	0	0	0	0	0	0	0.00164474	0.5	0.5	no
MFHAS1	8	8750270	G	C	A100G	Possibly damaging	Tolerated	Benign	Polymorphism	Tolerated	Neutral	Tolerated	Neutral	Class C55	Benign	Neutral	0.113	0	0	0	0	0	0	0	0	0	0	0	0	0	0	0	0.00165017	0	0	0	0	0	0	0.00165017	0.833333	0.0833333	yes
MFHAS1	8	8750333	G	C	P79R	Probably damaging	Damaging	Possibly damaging	Disease causing	Tolerated	Deleterious	Deleterious	Neutral	Class C65	Pathogenic	Disease	0.659	0.0024	0.0363	3.65e-05	0.0017	0	4.4e-05	0	0.0009	0.0006	0.0091853	0	0.0318	0.0058	0	0	0.00833335	0	0	0	0.0166667	0	0	0	0.166667	0.75	no
MFHAS1	8	8750484	G	C	L29V	Probably damaging	Damaging	Possibly damaging	Disease causing	Tolerated	Neutral	Deleterious	Neutral	Class C25	Pathogenic	Neutral	0.223	3.59e-05	0	4.41e-05	0.0002	0	0	0	0	0	0	0	0	0	0	0	0.000825083	0	0	0	0	0	0	0.000825083	0.5	0.416667	no
ERI1	8	8860620	T	C	L16P	Not scored	Tolerated	Benign	Polymorphism automatic	Tolerated	Neutral	Tolerated	Neutral	Class C65	Benign	Neutral	0.103	0.8893	0.7875	0.9136	0.8455	0.725	0.9037	0.8887	0.9328	0.9111	0.84365	0.9135	0.8086	0.8674	0.7639	0.8845	0.908334	0	0.916667	0	0.9	0	0	0	0.833333	0.0833333	yes
ERI1	8	8869249	A	T	H84L	Not scored	Tolerated	Benign	Disease causing	Tolerated	Deleterious	Tolerated	Neutral	Not scored	Pathogenic	Not scored	Not scored	8.19e-06	0	3.34e-05	0	0	9.05e-06	0	0	0	0	0	0	0	0	0	0.000821018	0	0	0	0	0	0	0.000821018	0.416667	0.25	no
ERI1	8	8875885	A	G	T143A	Not scored	Tolerated	Benign	Disease causing	Tolerated	Neutral	Tolerated	Neutral	Not scored	Pathogenic	Not scored	Not scored	0.0003	0.0002	0	0.0001	0	0.0006	0	0	0.0002	0.000399361	0.001	0.0008	0	0	0	0.00833335	0	0	0	0.0166667	0	0	0	0.5	0.166667	no
ERI1	8	8887313	C	A	S195R	Not scored	Tolerated	Benign	Disease causing	Tolerated	Neutral	Tolerated	Neutral	Not scored	Benign	Not scored	Not scored	0	0	0	0	0	0	0	0	0	0	0	0	0	0	0	0.000821018	0	0	0	0	0	0	0.000821018	0.583333	0.0833333	no
ERI1	8	8946015	G	A	V285M	Not scored	Not scored	Not scored	Not scored	Not scored	Not scored	Deleterious	Not scored	Not scored	Benign	Not scored	Not scored	0	0	0	0	0	0	0	0	0	0.0712859	0.1332	0.0386	0.0893	0.0298	0.0818	0.0714286	0.0714286	0	0	0	0	0	0	0.0833333	0.0833333	no
PPP1R3B	8	8998470	C	T	R231K	Probably damaging	Tolerated	Benign	Disease causing	Tolerated	Neutral	Tolerated	Neutral	Class C25	Pathogenic	Neutral	0.359	0	0	0	0	0	0	0	0	0	0	0	0	0	0	0	0.000821018	0	0	0	0	0	0	0.000821018	0.75	0.25	no
PPP1R3B	8	8998519	C	G	E215Q	Probably damaging	Tolerated	Benign	Disease causing	Tolerated	Neutral	Tolerated	Neutral	Class C25	Pathogenic	Neutral	0.387	1.59e-05	0	3.27e-05	2.89e-05	0	1.76e-05	0	0	0	0	0	0	0	0	0	0.00833335	0	0.0166667	0	0	0	0	0	0.75	0.25	no
PPP1R3B	8	8999019	C	T	G48E	Possibly damaging	Tolerated	Benign	Disease causing	Tolerated	Neutral	Tolerated	Neutral	Class C65	Pathogenic	Neutral	0.126	0.0311	0.0418	0.1285	0.0103	0.0626	0.011	0.0114	0.0053	0.0231	0.0615016	0.0169	0.0613	0.0115	0.0427	0.1626	0.0166667	0	0.0333333	0	0	0	0	0	0.666667	0.25	no
PPP1R3B	8	8999039	G	T	S41R	Possibly damaging	Tolerated	Benign	Polymorphism	Tolerated	Neutral	Tolerated	Neutral	Class C65	Pathogenic	Neutral	0.054	0.0165	0.0023	0.0302	0.0039	0.0676	0.0142	0.0049	0.0005	0.0127	0.0233626	0.007	0	0.013	0.0595	0.0419	0.00833335	0	0.0166667	0	0	0	0	0	0.75	0.166667	no
TNKS	8	9413573	G	C	G42R	Probably benign	Tolerated	Benign	Disease causing	Tolerated	Neutral	Tolerated	Neutral	Class C65	Benign	Neutral	0.289	0.0001	0	0.0006	0.0001	0	8.69e-05	0	0	0.0002	0	0	0	0	0	0	0.000821018	0	0	0	0	0	0	0.000821018	0.833333	0.166667	yes
TNKS	8	9413876	C	G	P143A	Probably benign	Damaging	Benign	Polymorphism	Tolerated	Neutral	Tolerated	Neutral	Class C25	Pathogenic	Neutral	0.406	0.0005	0.0003	0	0.0007	0	0.0009	0.0002	9.92e-05	0.0005	0.000199681	0	0	0.0014	0	0	0.000821018	0	0	0	0	0	0	0.000821018	0.833333	0.166667	yes
TNKS	8	9437890	A	G	I299V	Probably damaging	Tolerated	Benign	Disease causing	Tolerated	Neutral	Tolerated	Neutral	Class C25	Pathogenic	Neutral	0.329	7.97e-06	0.0001	0	0	0	0	0	0	0	0	0	0	0	0	0	0.000821018	0	0	0	0	0	0	0.000821018	0.75	0.25	no
TNKS	8	9565964	A	G	I514V	Probably damaging	Tolerated	Benign	Disease causing	Tolerated	Neutral	Tolerated	Neutral	Class C25	Pathogenic	Neutral	0.359	0	0	0	0	0	0	0	0	0	0	0	0	0	0	0	0.000821018	0	0	0	0	0	0	0.000821018	0.75	0.25	no
TNKS	8	9592453	C	G	Q798E	Probably damaging	Tolerated	Possibly damaging	Disease causing	Tolerated	Neutral	Tolerated	Neutral	Class C25	Pathogenic	Neutral	0.758	0	0	0	0	0	0	0	0	0	0	0	0	0	0	0	0.000821018	0	0	0	0	0	0	0.000821018	0.583333	0.333333	no
TNKS	8	9609165	C	T	A960V	Probably damaging	Damaging	Benign	Disease causing	Tolerated	Neutral	Deleterious	Neutral	Class C55	Pathogenic	Neutral	0.593	7.95e-06	0	0	0	0	1.76e-05	0	0	0	0	0	0	0	0	0	0.00164204	0	0	0	0	0	0	0.00164204	0.416667	0.583333	no
TNKS	8	9627717	G	T	R1281I	Probably damaging	Damaging	Probably damaging	Disease causing	Tolerated	Deleterious	Deleterious	Neutral	Class C65	Pathogenic	Neutral	0.881	4e-06	0	0	0	0	8.87e-06	0	0	0	0	0	0	0	0	0	0.000821018	0	0	0	0	0	0	0.000821018	0.25	0.75	no
MSRA	8	9912092	G	C	R22S	Not scored	Tolerated	Benign	Polymorphism	Not scored	Neutral	Tolerated	Deleterious	Class C65	Benign	Neutral	0.222	1.34e-05	0.0002	0	0	0	0	0	0	0	0	0	0	0	0	0	0.000821018	0	0	0	0	0	0	0.000821018	0.666667	0.166667	no
MSRA	8	9912100	A	G	N25S	Not scored	Tolerated	Benign	Polymorphism	Not scored	Neutral	Tolerated	Neutral	Class C45	Benign	Neutral	0.105	0	0	0	0	0	0	0	0	0	0	0	0	0	0	0	0.000822368	0	0	0	0	0	0	0.000822368	0.75	0.0833333	no
MSRA	8	10177395	A	G	M107V	Not scored	Damaging	Possibly damaging	Disease causing	Not scored	Deleterious	Deleterious	Deleterious	Not scored	Pathogenic	Neutral	Not scored	3.33e-05	7e-05	0	0	0	4e-05	4.85e-05	0	0.0002	0	0	0	0	0	0	0.000821018	0	0	0	0	0	0	0.000821018	0.0833333	0.5	no
MSRA	8	10177429	G	A	R118H	Not scored	Damaging	Probably damaging	Disease causing	Not scored	Deleterious	Deleterious	Deleterious	Not scored	Pathogenic	Neutral	Not scored	7.04e-05	0	0.0001	6.37e-05	0	9.88e-05	0	0	0.0002	0	0	0	0	0	0	0.000821018	0	0	0	0	0	0	0.000821018	0.0833333	0.583333	no
MSRA	8	10285703	G	A	E157K	Not scored	Tolerated	Possibly damaging	Polymorphism	Not scored	Neutral	Tolerated	Neutral	Not scored	Pathogenic	Neutral	Not scored	0.0011	0	0.0088	0	0	0	0	0	0.0005	0.00159744	0	0	0	0	0.0082	0.000821018	0	0	0	0	0	0	0.000821018	0.5	0.0833333	no
MSRA	8	10285793	G	A	V187M	Not scored	Damaging	Probably damaging	Disease causing	Not scored	Deleterious	Deleterious	Deleterious	Not scored	Pathogenic	Neutral	Not scored	2.79e-05	0.0001	9.81e-05	2.9e-05	0	8.8e-06	0	0	0	0.000199681	0	0	0.0014	0	0	0.00164204	0	0	0	0	0	0	0.00164204	0.0833333	0.583333	no
PRSS55	8	10383105	T	G	F4V	Probably benign	Damaging	Benign	Polymorphism	Damaging	Neutral	Tolerated	Neutral	Class C45	Benign	Neutral	0.153	0.0026	0.0348	9.8e-05	0.0021	0	3.52e-05	0	0	0.0013	0.0091853	0	0.0333	0.0029	0	0	0.0166667	0	0	0	0.0333333	0	0	0	0.75	0.25	no
PRSS55	8	10383138	G	A	G15R	Probably benign	Damaging	Benign	Polymorphism automatic	Damaging	Neutral	Tolerated	Neutral	Class C65	Benign	Neutral	0.15	0.2072	0.0693	0.2061	0.2882	0.2951	0.205	0.1782	0.0897	0.1942	0.185304	0.1789	0.0499	0.245	0.3204	0.1933	0.175	0	0.183333	0	0.166667	0	0	0	0.75	0.25	no
PRSS55	8	10383205	G	A	G37E	Probably benign	Damaging	Benign	Polymorphism	Damaging	Neutral	Tolerated	Neutral	Class C65	Benign	Neutral	0.075	5.21e-05	0.0006	6.56e-05	0	0	0	0	0	0.0002	0.000599042	0	0.0023	0	0	0	0.00164204	0	0	0	0	0	0	0.00164204	0.75	0.25	no
PRSS55	8	10383226	C	G	P44R	Probably benign	Tolerated	Benign	Polymorphism automatic	Damaging	Neutral	Tolerated	Neutral	Class C65	Benign	Neutral	0.06	0.7772	0.6761	0.7946	0.6997	0.7088	0.7991	0.8338	0.8963	0.7982	0.731829	0.8191	0.6452	0.7392	0.6815	0.8057	0.741667	0	0.766667	0	0.716667	0	0	0	0.833333	0.166667	yes
PRSS55	8	10383231	C	G	P46A	Probably benign	Tolerated	Benign	Polymorphism automatic	Damaging	Neutral	Tolerated	Neutral	Class C25	Benign	Neutral	0.033	0.0633	0.0117	0.0429	0.0288	0.0004	0.0893	0.0947	0.0856	0.0646	0.0295527	0.0855	0.0045	0.0346	0.001	0.0317	0.0416666	0	0.05	0	0.0333333	0	0	0	0.916667	0.0833333	yes
PRSS55	8	10387053	G	A	R64Q	Probably benign	Tolerated	Benign	Polymorphism	Damaging	Neutral	Tolerated	Neutral	Class C35	Benign	Neutral	0.063	1.19e-05	0	0	0	0	2.64e-05	0	0	0	0	0	0	0	0	0	0.000821018	0	0	0	0	0	0	0.000821018	0.833333	0.166667	yes
PRSS55	8	10387068	C	T	T69I	Probably benign	Tolerated	Benign	Polymorphism	Damaging	Neutral	Tolerated	Neutral	Class C65	Benign	Neutral	0.188	3.58e-05	0	0	0.0002	0	1.76e-05	0	0	0	0	0	0	0	0	0	0.000821018	0	0	0	0	0	0	0.000821018	0.833333	0.166667	yes
PRSS55	8	10387166	T	G	W102G	Probably damaging	Damaging	Probably damaging	Disease causing	Damaging	Deleterious	Deleterious	Deleterious	Class C65	Pathogenic	Disease	0.895	0.0003	0	0	0.0018	0	0.0001	0	0	0.0007	0.000599042	0.003	0	0	0	0	0.00164204	0	0	0	0	0	0	0.00164204	0	1	no
PRSS55	8	10388820	T	A	S121R	Probably benign	Tolerated	Benign	Polymorphism	Damaging	Neutral	Tolerated	Neutral	Class C65	Benign	Neutral	0.108	0.0003	0	0	0	0.0045	0	0	0	0.0003	0.000599042	0	0	0	0.003	0	0.000821018	0	0	0	0	0	0	0.000821018	0.833333	0.166667	yes
PRSS55	8	10388824	G	A	V123M	Probably benign	Tolerated	Benign	Polymorphism	Damaging	Neutral	Tolerated	Deleterious	Class C15	Pathogenic	Neutral	0.094	0.001	0.0004	0.0003	0.0012	5.44e-05	0.0015	0	0.0009	0.0015	0.000599042	0.002	0	0.0014	0	0	0.00833335	0	0	0	0.0166667	0	0	0	0.75	0.25	no
PRSS55	8	10388871	G	C	E138D	Probably benign	Tolerated	Possibly damaging	Polymorphism	Damaging	Neutral	Tolerated	Neutral	Class C35	Benign	Neutral	0.053	0	0	0	0	0	0	0	0	0	0	0	0	0	0	0	0.000821018	0	0	0	0	0	0	0.000821018	0.75	0.166667	no
PRSS55	8	10388876	C	G	A140G	Probably benign	Tolerated	Possibly damaging	Polymorphism	Damaging	Neutral	Tolerated	Deleterious	Class C55	Benign	Neutral	0.079	0.0017	6.17e-05	0.008	0.0004	0	0.0008	0	0.005	0.002	0.00299521	0.001	0	0	0	0.0143	0.00164204	0	0	0	0	0	0	0.00164204	0.666667	0.25	no
PRSS55	8	10388923	G	A	D156N	Probably damaging	Damaging	Probably damaging	Disease causing	Damaging	Deleterious	Deleterious	Deleterious	Class C15	Pathogenic	Disease	0.794	0.0004	0.0002	0	2.89e-05	0	0.0007	0	0	0.0005	0.000199681	0.001	0	0	0	0	0.000821018	0	0	0	0	0	0	0.000821018	0.0833333	0.916667	no
PRSS55	8	10388939	T	C	L161P	Probably benign	Tolerated	Probably damaging	Disease causing	Damaging	Deleterious	Deleterious	Deleterious	Class C65	Benign	Disease	0.686	1.59e-05	0	0	0	0	3.52e-05	0	0	0	0	0	0	0	0	0	0.000821018	0	0	0	0	0	0	0.000821018	0.25	0.75	no
PRSS55	8	10389017	G	A	R187H	Probably benign	Tolerated	Benign	Polymorphism	Damaging	Neutral	Tolerated	Deleterious	Class C25	Benign	Neutral	0.041	0.0001	0.0004	0	8.68e-05	0.0004	6.2e-05	0	0.0007	0	0	0	0	0	0	0	0.000821018	0	0	0	0	0	0	0.000821018	0.833333	0.166667	yes
PRSS55	8	10390452	C	T	A212V	Probably benign	Tolerated	Benign	Polymorphism automatic	Damaging	Neutral	Tolerated	Neutral	Class C55	Benign	Neutral	0.068	0.3418	0.244	0.4094	0.2825	0.4256	0.3427	0.3442	0.3339	0.3337	0.341254	0.334	0.2224	0.3329	0.4266	0.4274	0.275	0	0.35	0	0.2	0	0	0	0.833333	0.166667	yes
PRSS55	8	10390492	G	T	M225I	Probably benign	Tolerated	Benign	Polymorphism	Damaging	Neutral	Tolerated	Neutral	Class C0	Benign	Neutral	0.065	0.0007	0.0004	3.27e-05	0.0001	0	0.0011	0.0009	9.92e-05	0.0007	0	0	0	0	0	0	0.00164204	0	0	0	0	0	0	0.00164204	0.916667	0.0833333	yes
PRSS55	8	10396056	G	C	S271T	Possibly damaging	Damaging	Probably damaging	Polymorphism automatic	Damaging	Deleterious	Deleterious	Deleterious	Class C55	Pathogenic	Disease	0.814	0.0603	0.1875	0.016	0.0421	0.0001	0.0652	0.0492	0.124	0.0709	0.0682907	0.0616	0.1808	0.0504	0.001	0.0051	0.116667	0	0.0333333	0	0.2	0	0	0	0.0833333	0.833333	no
PRSS55	8	10396152	G	A	G303D	Probably benign	Damaging	Probably damaging	Disease causing	Damaging	Deleterious	Deleterious	Deleterious	Class C65	Pathogenic	Neutral	0.32	0	0	0	0	0	0	0	0	0	0	0	0	0	0	0	0.000821018	0	0	0	0	0	0	0.000821018	0.25	0.75	no
PRSS55	8	10396265	C	G	P341A	Probably benign	Tolerated	Benign	Polymorphism	Damaging	Neutral	Tolerated	Neutral	Class C25	Benign	Neutral	0.128	0.0016	0.0004	0	0.0037	0	0.0022	4.75e-05	0	0.0028	0.00119808	0.003	0	0.0043	0	0	0.00833335	0	0.0166667	0	0	0	0	0	0.916667	0.0833333	yes
PRSS55	8	10411468	A	T	T253S	Not scored	Tolerated	Not scored	Polymorphism	Damaging	Neutral	Tolerated	Neutral	Not scored	Benign	Not scored	Not scored	0.0012	0.0202	0	0.0009	0	3.95e-05	0	0	0	0.00698882	0	0.0265	0	0	0	0.00833335	0	0	0	0.0166667	0	0	0	0.5	0.0833333	no
PRSS55	8	10411469	C	G	T253S	Not scored	Tolerated	Not scored	Polymorphism	Damaging	Neutral	Tolerated	Not scored	Not scored	Benign	Not scored	Not scored	7.91e-05	0.0014	0	4.41e-05	0	0	0	0	0	0	0	0	0	0	0	0.00094518	0	0	0	0	0	0	0.00094518	0.416667	0.0833333	no
PRSS55	8	10411495	T	C	S262P	Not scored	Damaging	Not scored	Polymorphism	Damaging	Neutral	Tolerated	Deleterious	Not scored	Benign	Not scored	Not scored	0.0521	0.0916	0.0198	0.039	0.0003	0.0649	0.0567	0.1187	0.0685	0.0457268	0.0596	0.0968	0.0432	0.003	0.0082	0.075	0	0.05	0	0.1	0	0	0	0.333333	0.25	no
RP1L1	8	10464420	A	T	D2396E	Probably benign	Damaging	Probably damaging	Polymorphism	Tolerated	Neutral	Tolerated	Neutral	Class C35	Benign	Neutral	0.1	1.2e-05	0.0001	0	2.9e-05	0	0	0	0	0	0	0	0	0	0	0	0.000821018	0	0	0	0	0	0	0.000821018	0.75	0.25	no
RP1L1	8	10464457	G	T	T2384N	Probably benign	Damaging	Probably damaging	Polymorphism	Tolerated	Neutral	Tolerated	Neutral	Class C55	Benign	Neutral	0.059	3.61e-05	0.0005	0	2.9e-05	0	0	0	0	0	0	0	0	0	0	0	0.000821018	0	0	0	0	0	0	0.000821018	0.75	0.25	no
RP1L1	8	10464604	T	C	H2335R	Probably benign	Damaging	Benign	Polymorphism	Tolerated	Neutral	Tolerated	Neutral	Class C25	Benign	Neutral	0.029	0.0314	0.0088	0.0071	0.0221	5.56e-05	0.0443	0.0439	0.0524	0.0388	0.0155751	0.0457	0.0008	0.0418	0	0.002	0.0666665	0	0.133333	0	0	0	0	0	0.916667	0.0833333	yes
RP1L1	8	10464677	G	C	Q2311E	Probably benign	Damaging	Benign	Polymorphism	Tolerated	Neutral	Tolerated	Neutral	Class C25	Benign	Neutral	0.023	9.22e-05	0.0012	0	0.0001	0	0	0	0	0	0.000599042	0	0.0015	0.0014	0	0	0.000821018	0	0	0	0	0	0	0.000821018	0.916667	0.0833333	yes
RP1L1	8	10464692	A	T	W2306R	Probably benign	Damaging	Benign	Polymorphism	Tolerated	Neutral	Tolerated	Neutral	Class C65	Benign	Neutral	0.032	0.0009	0.0116	0	0.0007	0	8.83e-05	0	0	0.0003	0.00259585	0	0.0098	0	0	0	0.00833335	0	0	0	0.0166667	0	0	0	0.833333	0.166667	yes
RP1L1	8	10464727	G	C	S2294C	Probably benign	Tolerated	Probably damaging	Polymorphism	Tolerated	Neutral	Tolerated	Neutral	Class C65	Benign	Neutral	0.03	0	0	0	0	0	0	0	0	0	0	0	0	0	0	0	0.00833335	0	0.0166667	0	0	0	0	0	0.833333	0.166667	yes
RP1L1	8	10464755	C	T	G2285R	Probably benign	Damaging	Possibly damaging	Polymorphism automatic	Tolerated	Neutral	Tolerated	Neutral	Class C65	Benign	Neutral	0.054	0.4784	0.3572	0.583	0.6416	0.5622	0.3991	0.5627	0.3664	0.4486	0.472045	0.3976	0.3464	0.5317	0.5516	0.5941	0.308333	0	0.266667	0	0.35	0	0	0	0.75	0.166667	no
RP1L1	8	10464796	G	C	P2271R	Probably benign	Tolerated	Possibly damaging	Polymorphism	Tolerated	Neutral	Tolerated	Neutral	Class C65	Benign	Neutral	0.032	0.0032	0.0004	0	0.0016	0	0.0031	0.0171	0	0.0041	0.000798722	0.004	0	0	0	0	0.000821018	0	0	0	0	0	0	0.000821018	0.833333	0.0833333	yes
RP1L1	8	10464890	C	G	E2240Q	Probably benign	Damaging	Benign	Polymorphism	Tolerated	Neutral	Tolerated	Neutral	Class C25	Benign	Neutral	0.034	0.0053	0.0762	0.0002	0.0034	0	0.0001	0	0	0.002	0.0229633	0	0.0847	0.0043	0	0	0.0416667	0	0.0166667	0	0.0666667	0	0	0	0.916667	0.0833333	yes
RP1L1	8	10464916	G	A	P2231L	Probably benign	Tolerated	Benign	Polymorphism	Tolerated	Neutral	Tolerated	Neutral	Class C65	Benign	Neutral	0.027	3.61e-05	0.0002	0	0	5.56e-05	4.42e-05	0	0	0	0	0	0	0	0	0	0.000821018	0	0	0	0	0	0	0.000821018	0.916667	0.0833333	yes
RP1L1	8	10464926	C	T	V2228I	Probably benign	Tolerated	Possibly damaging	Polymorphism	Tolerated	Neutral	Tolerated	Neutral	Class C25	Benign	Neutral	0.021	2.81e-05	0	0	2.9e-05	0	5.3e-05	0	0	0	0	0	0	0	0	0	0.000821018	0	0	0	0	0	0	0.000821018	0.916667	0	yes
RP1L1	8	10464934	G	A	P2225L	Probably benign	Damaging	Benign	Polymorphism	Tolerated	Neutral	Tolerated	Neutral	Class C65	Benign	Neutral	0.043	0.0053	0.0763	0.0002	0.0034	0	0.0001	0	0	0.002	0.0231629	0	0.0847	0.0043	0.001	0	0.0416667	0	0.0166667	0	0.0666667	0	0	0	0.833333	0.166667	yes
RP1L1	8	10465012	G	A	P2199L	Probably benign	Tolerated	Benign	Polymorphism	Tolerated	Neutral	Tolerated	Neutral	Class C65	Benign	Neutral	0.029	0.0599	0.0104	0.0739	0.064	0.0033	0.0588	0.1202	0.059	0.0661	0.0345447	0.0567	0.0015	0.0677	0.003	0.0654	0.0166667	0	0.0333333	0	0	0	0	0	0.916667	0.0833333	yes
RP1L1	8	10465030	G	A	S2193L	Probably benign	Damaging	Benign	Polymorphism	Tolerated	Neutral	Tolerated	Neutral	Class C65	Benign	Neutral	0.03	0	0	0	0	0	0	0	0	0	0	0	0	0	0	0	0.000821018	0	0	0	0	0	0	0.000821018	0.833333	0.166667	yes
RP1L1	8	10465063	G	T	A2182D	Probably benign	Damaging	Benign	Polymorphism	Tolerated	Neutral	Tolerated	Neutral	Class C65	Benign	Neutral	0.034	0.0073	0.0009	0.0021	0.0066	5.56e-05	0.0107	0.002	0.0197	0.0092	0.00379393	0.0099	0	0.0072	0	0.0041	0.00833335	0	0	0	0.0166667	0	0	0	0.833333	0.166667	yes
RP1L1	8	10465088	G	T	Q2174K	Probably benign	Tolerated	Benign	Polymorphism	Tolerated	Neutral	Tolerated	Neutral	Class C45	Benign	Neutral	0.032	8.42e-05	0.0012	0	5.79e-05	0	0	0	0	0	0	0	0	0	0	0	0.000821018	0	0	0	0	0	0	0.000821018	0.916667	0.0833333	yes
RP1L1	8	10465097	C	T	E2171K	Probably benign	Tolerated	Benign	Polymorphism automatic	Tolerated	Neutral	Tolerated	Neutral	Class C55	Benign	Neutral	0.044	0.37	0.4224	0.3065	0.2159	0.022	0.4686	0.3699	0.5004	0.4109	0.312101	0.4891	0.4228	0.3184	0.0208	0.2761	0.5	0	0.516667	0	0.483333	0	0	0	0.916667	0.0833333	yes
RP1L1	8	10465160	C	A	A2150S	Probably benign	Damaging	Benign	Polymorphism	Tolerated	Neutral	Tolerated	Neutral	Class C65	Benign	Neutral	0.029	0	0	0	0	0	0	0	0	0	0	0	0	0	0	0	0.000821018	0	0	0	0	0	0	0.000821018	0.833333	0.166667	yes
RP1L1	8	10465190	C	T	E2140K	Probably benign	Damaging	Benign	Polymorphism automatic	Tolerated	Neutral	Tolerated	Neutral	Class C55	Benign	Neutral	0.039	0.138	0.1032	0.0877	0.1337	0.413	0.1296	0.0659	0.1215	0.1308	0.169928	0.1113	0.0991	0.134	0.4236	0.09	0.162162	0.162162	0	0	0	0	0	0	0.833333	0.166667	yes
RP1L1	8	10465199	C	T	A2137T	Probably benign	Damaging	Benign	Polymorphism	Tolerated	Neutral	Tolerated	Neutral	Class C55	Benign	Neutral	0.025	4.01e-06	6.46e-05	0	0	0	0	0	0	0	0	0	0	0	0	0	0.00164204	0	0	0	0	0	0	0.00164204	0.833333	0.166667	yes
RP1L1	8	10465214	T	C	I2132V	Probably benign	Tolerated	Benign	Polymorphism	Tolerated	Neutral	Tolerated	Neutral	Class C25	Benign	Neutral	0.019	4.02e-06	0	0	0	0	8.85e-06	0	0	0	0	0	0	0	0	0	0.000821018	0	0	0	0	0	0	0.000821018	1	0	yes
RP1L1	8	10465247	T	C	T2121A	Probably benign	Tolerated	Benign	Polymorphism	Tolerated	Neutral	Tolerated	Neutral	Class C55	Benign	Neutral	0.016	4.02e-06	0	0	0	0	8.84e-06	0	0	0	0	0	0	0	0	0	0.000821018	0	0	0	0	0	0	0.000821018	0.916667	0.0833333	yes
RP1L1	8	10465282	T	A	E2109V	Probably benign	Damaging	Benign	Polymorphism	Tolerated	Neutral	Tolerated	Neutral	Class C65	Benign	Neutral	0.045	0	0	0	0	0	0	0	0	0	0	0	0	0	0	0	0.000821018	0	0	0	0	0	0	0.000821018	0.833333	0.166667	yes
RP1L1	8	10465313	C	T	E2099K	Probably benign	Damaging	Benign	Polymorphism	Tolerated	Neutral	Tolerated	Neutral	Class C55	Benign	Neutral	0.031	0	0	0	0	0	0	0	0	0	0	0	0	0	0	0	0.000821018	0	0	0	0	0	0	0.000821018	0.833333	0.166667	yes
RP1L1	8	10465344	C	A	Q2088H	Probably benign	Tolerated	Possibly damaging	Polymorphism automatic	Tolerated	Neutral	Tolerated	Neutral	Class C15	Benign	Neutral	0.03	0.1317	0.1024	0.0842	0.131	0.395	0.1215	0.0633	0.1196	0.1244	0.164137	0.1024	0.0991	0.1268	0.4117	0.0869	0.175	0	0.2	0	0.15	0	0	0	0.916667	0	yes
RP1L1	8	10465399	T	A	E2070V	Probably benign	Damaging	Probably damaging	Polymorphism automatic	Tolerated	Neutral	Tolerated	Neutral	Class C65	Benign	Neutral	0.053	0.1314	0.0871	0.0845	0.1304	0.4029	0.1217	0.0633	0.1196	0.124	0.161342	0.1034	0.0832	0.1254	0.4187	0.0869	0.175	0	0.2	0	0.15	0	0	0	0.75	0.25	no
RP1L1	8	10465461	C	A	Q2049H	Probably benign	Damaging	Probably damaging	Polymorphism	Tolerated	Neutral	Tolerated	Neutral	Class C15	Benign	Neutral	0.027	0.0002	0.0002	0	8.69e-05	0	0.0005	0	0	0.0003	0.000199681	0.001	0	0	0	0	0.000821018	0	0	0	0	0	0	0.000821018	0.833333	0.166667	yes
RP1L1	8	10465549	G	A	S2020L	Probably benign	Damaging	Benign	Polymorphism	Tolerated	Neutral	Tolerated	Neutral	Class C65	Benign	Neutral	0.026	0	0	0	0	0	0	0	0	0	0	0	0	0	0	0	0.00833335	0	0.0166667	0	0	0	0	0	0.833333	0.166667	yes
RP1L1	8	10465555	G	A	P2018L	Probably benign	Damaging	Benign	Polymorphism	Tolerated	Neutral	Tolerated	Neutral	Class C65	Benign	Neutral	0.03	0	0	0	0	0	0	0	0	0	0	0	0	0	0	0	0.000821018	0	0	0	0	0	0	0.000821018	0.833333	0.166667	yes
RP1L1	8	10465610	C	A	V2000L	Probably benign	Damaging	Benign	Polymorphism	Tolerated	Neutral	Tolerated	Neutral	Class C25	Benign	Neutral	0.024	4.01e-06	0	0	0	0	8.84e-06	0	0	0	0	0	0	0	0	0	0.000821018	0	0	0	0	0	0	0.000821018	0.916667	0.0833333	yes
RP1L1	8	10465679	C	A	V1977L	Probably benign	Damaging	Possibly damaging	Polymorphism	Tolerated	Neutral	Tolerated	Neutral	Class C25	Benign	Neutral	0.028	0	0	0	0	0	0	0	0	0	0	0	0	0	0	0	0.000821018	0	0	0	0	0	0	0.000821018	0.833333	0.0833333	yes
RP1L1	8	10465680	A	C	D1976E	Probably benign	Damaging	Benign	Polymorphism	Tolerated	Neutral	Tolerated	Neutral	Class C35	Benign	Neutral	0.025	4.01e-06	0	0	0	0	8.85e-06	0	0	0	0	0	0	0	0	0	0.000821018	0	0	0	0	0	0	0.000821018	0.833333	0.166667	yes
RP1L1	8	10465705	T	C	E1968G	Probably benign	Damaging	Benign	Polymorphism	Tolerated	Neutral	Tolerated	Neutral	Class C65	Benign	Neutral	0.033	0	0	0	0	0	0	0	0	0	0.0225639	0	0.084	0.0029	0	0	0.000821018	0	0	0	0	0	0	0.000821018	0.833333	0.166667	yes
RP1L1	8	10465717	T	A	Q1964L	Probably benign	Damaging	Possibly damaging	Polymorphism	Tolerated	Neutral	Tolerated	Neutral	Class C65	Benign	Neutral	0.049	4.01e-06	0	0	0	5.54e-05	0	0	0	0	0.0203674	0	0.0756	0.0029	0	0	0.00328407	0	0	0	0	0	0	0.00328407	0.75	0.166667	no
RP1L1	8	10465721	A	C	S1963A	Probably benign	Tolerated	Benign	Polymorphism	Tolerated	Neutral	Tolerated	Neutral	Class C65	Benign	Neutral	0.019	0	0	0	0	0	0	0	0	0	0.0203674	0	0.0756	0.0029	0	0	0.0139573	0	0	0	0	0	0	0.0139573	0.916667	0.0833333	yes
RP1L1	8	10465727	T	C	I1961V	Probably benign	Tolerated	Benign	Polymorphism	Tolerated	Neutral	Tolerated	Neutral	Class C25	Benign	Neutral	0.017	4.01e-06	0	0	0	0	8.85e-06	0	0	0	0.0225639	0	0.084	0.0029	0	0	0.0131363	0	0	0	0	0	0	0.0131363	1	0	yes
RP1L1	8	10465729	A	T	V1960D	Probably benign	Damaging	Benign	Polymorphism	Tolerated	Neutral	Tolerated	Neutral	Class C65	Benign	Neutral	0.057	0	0	0	0	0	0	0	0	0	0.0225639	0	0.084	0.0029	0	0	0.0131363	0	0	0	0	0	0	0.0131363	0.833333	0.166667	yes
RP1L1	8	10465748	T	C	T1954A	Probably benign	Tolerated	Benign	Polymorphism automatic	Tolerated	Neutral	Tolerated	Neutral	Class C55	Benign	Neutral	0.017	0.614	0.4064	0.6715	0.7743	0.9778	0.5299	0.6301	0.4875	0.578	0.649361	0.5089	0.4728	0.6657	0.9772	0.683	0.551724	0	0	0	0	0	0	0.551724	0.916667	0.0833333	yes
RP1L1	8	10465771	G	T	A1946E	Probably benign	Tolerated	Benign	Polymorphism automatic	Tolerated	Neutral	Tolerated	Neutral	Class C65	Benign	Neutral	0.028	0	0	0	0	0	0	0	0	0	0.919728	0.9632	0.8139	0.9697	0.998	0.9018	0.916667	0	0.933333	0	0.9	0	0	0	0.916667	0.0833333	yes
RP1L1	8	10465789	G	A	A1940V	Probably benign	Damaging	Benign	Polymorphism	Tolerated	Neutral	Tolerated	Neutral	Class C55	Benign	Neutral	0.034	1.2e-05	0	0	0	0	2.65e-05	0	0	0	0	0	0	0	0	0	0.000821018	0	0	0	0	0	0	0.000821018	0.833333	0.166667	yes
RP1L1	8	10465885	G	A	A1908V	Probably benign	Damaging	Benign	Polymorphism	Tolerated	Neutral	Tolerated	Neutral	Class C55	Benign	Neutral	0.029	0	0	0	0	0	0	0	0	0	0	0	0	0	0	0	0.000821018	0	0	0	0	0	0	0.000821018	0.833333	0.166667	yes
RP1L1	8	10465942	T	A	D1889V	Probably benign	Damaging	Benign	Polymorphism automatic	Tolerated	Neutral	Tolerated	Neutral	Class C65	Benign	Neutral	0.049	0.2591	0.1805	0.1524	0.4504	0.4091	0.2144	0.3399	0.1274	0.2307	0.23742	0.2147	0.1679	0.3386	0.3929	0.1227	0.133333	0	0.0833333	0	0.183333	0	0	0	0.833333	0.166667	yes
RP1L1	8	10465962	C	A	E1882D	Probably benign	Damaging	Benign	Polymorphism	Tolerated	Neutral	Tolerated	Neutral	Class C35	Benign	Neutral	0.025	0	0	0	0	0	0	0	0	0	0.0317492	0.0805	0.0061	0.0548	0.001	0.0317	0.000821018	0	0	0	0	0	0	0.000821018	0.833333	0.166667	yes
RP1L1	8	10466026	T	G	Q1861P	Probably benign	Tolerated	Benign	Polymorphism	Tolerated	Neutral	Tolerated	Neutral	Class C65	Benign	Neutral	0.069	0	0	0	0	0	0	0	0	0	0	0	0	0	0	0	0.000821018	0	0	0	0	0	0	0.000821018	0.916667	0.0833333	yes
RP1L1	8	10466031	A	C	D1859E	Probably benign	Tolerated	Benign	Polymorphism	Tolerated	Neutral	Tolerated	Neutral	Class C35	Benign	Neutral	0.019	0	0	0	0	0	0	0	0	0	0.00459265	0.001	0	0.0014	0.004	0.0174	0.000821018	0	0	0	0	0	0	0.000821018	0.916667	0.0833333	yes
RP1L1	8	10466089	G	C	A1840G	Probably benign	Damaging	Probably damaging	Polymorphism	Tolerated	Neutral	Tolerated	Neutral	Class C55	Benign	Neutral	0.03	0.0344	0.0336	0.053	0.0191	0	0.038	0.0287	0.0618	0.0375	0.0301518	0.0348	0.0348	0.0159	0.002	0.0583	0.0416666	0	0.05	0	0.0333333	0	0	0	0.75	0.25	no
RP1L1	8	10466156	C	T	A1818T	Probably benign	Tolerated	Benign	Polymorphism	Tolerated	Neutral	Tolerated	Neutral	Class C55	Benign	Neutral	0.022	0.0006	0	0	0.0008	0	0.001	0.0001	0.0003	0.0005	0.000199681	0.001	0	0	0	0	0.00328407	0	0	0	0	0	0	0.00328407	0.916667	0.0833333	yes
RP1L1	8	10466161	C	T	G1816D	Probably benign	Tolerated	Benign	Polymorphism	Tolerated	Neutral	Tolerated	Neutral	Class C65	Benign	Neutral	0.027	0.0345	0.0353	0.053	0.0191	0.0001	0.0381	0.0288	0.0618	0.0375	0.0301518	0.0348	0.0356	0.0144	0.002	0.0583	0.0416666	0	0.05	0	0.0333333	0	0	0	0.916667	0.0833333	yes
RP1L1	8	10466207	C	T	G1801R	Probably benign	Damaging	Possibly damaging	Polymorphism	Tolerated	Neutral	Tolerated	Neutral	Class C65	Benign	Neutral	0.055	0	0	0	0	0	0	0	0	0	0	0	0	0	0	0	0.000821018	0	0	0	0	0	0	0.000821018	0.75	0.166667	no
RP1L1	8	10466215	C	T	S1798N	Probably benign	Tolerated	Benign	Polymorphism	Tolerated	Neutral	Tolerated	Neutral	Class C45	Benign	Neutral	0.028	1.2e-05	0	0	5.79e-05	0	8.83e-06	0	0	0	0	0	0	0	0	0	0.000821018	0	0	0	0	0	0	0.000821018	0.916667	0.0833333	yes
RP1L1	8	10466356	C	A	R1751I	Probably benign	Damaging	Possibly damaging	Polymorphism	Tolerated	Neutral	Tolerated	Neutral	Class C65	Benign	Neutral	0.056	0	0	0	0	0	0	0	0	0	0	0	0	0	0	0	0.000821018	0	0	0	0	0	0	0.000821018	0.75	0.166667	no
RP1L1	8	10466482	G	A	A1709V	Probably benign	Damaging	Benign	Polymorphism automatic	Tolerated	Neutral	Tolerated	Neutral	Class C55	Benign	Neutral	0.028	0.3744	0.4102	0.3082	0.218	0.0219	0.4772	0.3735	0.5079	0.4162	0.310703	0.499	0.4009	0.33	0.0208	0.2802	0.475	0	0.5	0	0.45	0	0	0	0.833333	0.166667	yes
RP1L1	8	10466498	C	G	E1704Q	Probably benign	Damaging	Probably damaging	Polymorphism	Tolerated	Neutral	Tolerated	Neutral	Class C25	Benign	Neutral	0.041	8.02e-06	0	0	0	0	1.77e-05	0	0	0	0	0	0	0	0	0	0.000821018	0	0	0	0	0	0	0.000821018	0.833333	0.166667	yes
RP1L1	8	10466566	C	A	G1681V	Probably benign	Damaging	Possibly damaging	Disease causing	Tolerated	Neutral	Tolerated	Neutral	Class C65	Pathogenic	Neutral	0.114	1.2e-05	0	0	2.9e-05	0	1.77e-05	0	0	0	0	0	0	0	0	0	0.000821018	0	0	0	0	0	0	0.000821018	0.583333	0.333333	no
RP1L1	8	10466665	C	T	G1648D	Probably benign	Tolerated	Benign	Polymorphism	Tolerated	Neutral	Tolerated	Neutral	Class C65	Benign	Neutral	0.042	8.06e-06	0	0	5.8e-05	0	0	0	0	0	0	0	0	0	0	0	0.000821018	0	0	0	0	0	0	0.000821018	0.916667	0.0833333	yes
RP1L1	8	10466783	G	A	R1609C	Probably damaging	Damaging	Probably damaging	Polymorphism	Tolerated	Neutral	Tolerated	Neutral	Class C65	Pathogenic	Neutral	0.064	0.0001	0	6.58e-05	0	0.0002	0.0002	0	0	0	0	0	0	0	0	0	0.000821018	0	0	0	0	0	0	0.000821018	0.583333	0.416667	no
RP1L1	8	10467047	C	T	V1521M	Probably benign	Damaging	Benign	Polymorphism	Tolerated	Neutral	Tolerated	Neutral	Class C15	Benign	Neutral	0.032	5.76e-05	0.0006	0	2.91e-05	0.0001	9.02e-06	0	0	0.0002	0.000199681	0	0	0.0014	0	0	0.000821018	0	0	0	0	0	0	0.000821018	0.916667	0.0833333	yes
RP1L1	8	10467094	G	A	S1505L	Probably benign	Damaging	Probably damaging	Polymorphism	Tolerated	Neutral	Tolerated	Neutral	Class C65	Benign	Neutral	0.06	0.001	0.0001	3.29e-05	8.72e-05	5.59e-05	0.0021	0.0003	0	0.0002	0.000199681	0.001	0	0	0	0	0.000821018	0	0	0	0	0	0	0.000821018	0.75	0.25	no
RP1L1	8	10467124	G	C	P1495R	Probably benign	Tolerated	Possibly damaging	Polymorphism automatic	Tolerated	Neutral	Tolerated	Neutral	Class C65	Benign	Neutral	0.062	0.2983	0.2568	0.2072	0.4725	0.417	0.2558	0.3681	0.1885	0.2723	0.281749	0.2555	0.2511	0.353	0.3938	0.184	0.256757	0.256757	0	0	0	0	0	0	0.833333	0.0833333	yes
RP1L1	8	10467130	G	A	A1493V	Probably benign	Tolerated	Benign	Polymorphism	Tolerated	Neutral	Tolerated	Neutral	Class C55	Benign	Neutral	0.031	0.0015	0.0218	0	0.001	0	4.51e-05	0	0	0.0008	0.00439297	0	0.0159	0.0014	0	0	0.00833335	0	0	0	0.0166667	0	0	0	0.916667	0.0833333	yes
RP1L1	8	10467160	G	A	A1483V	Probably benign	Tolerated	Possibly damaging	Polymorphism automatic	Tolerated	Neutral	Tolerated	Neutral	Class C55	Benign	Neutral	0.033	0.1788	0.0547	0.3819	0.1671	0.1578	0.1454	0.1946	0.1633	0.1754	0.176318	0.1421	0.0393	0.1686	0.1597	0.4192	0.0916668	0	0.116667	0	0.0666667	0	0	0	0.833333	0.0833333	yes
RP1L1	8	10467207	C	A	R1467S	Probably benign	Tolerated	Benign	Polymorphism automatic	Tolerated	Neutral	Tolerated	Neutral	Class C65	Benign	Neutral	0.02	0.9842	0.8257	0.9772	0.9902	0.9999	0.9989	1	0.9989	0.9907	0.940895	0.998	0.8147	0.987	1	0.9591	0.958333	0	0.983333	0	0.933333	0	0	0	0.916667	0.0833333	yes
RP1L1	8	10467278	C	T	A1444T	Probably benign	Tolerated	Benign	Polymorphism	Tolerated	Neutral	Tolerated	Neutral	Class C55	Benign	Neutral	0.031	0.0001	0	3.27e-05	2.9e-05	0.0003	0.0001	0	0.0002	0	0.000399361	0	0	0	0.002	0	0.000821018	0	0	0	0	0	0	0.000821018	0.916667	0.0833333	yes
RP1L1	8	10467457	C	G	G1384A	Probably benign	Tolerated	Possibly damaging	Polymorphism	Tolerated	Neutral	Tolerated	Neutral	Class C55	Benign	Neutral	0.029	0	0	0	0	0	0	0	0	0	0	0	0	0	0	0	0.0416667	0	0.0166667	0	0.0666667	0	0	0	0.833333	0.0833333	yes
RP1L1	8	10467478	A	G	V1377A	Probably benign	Tolerated	Benign	Polymorphism	Tolerated	Neutral	Tolerated	Neutral	Class C55	Benign	Neutral	0.022	0	0	0	0	0	0	0	0	0	0	0	0	0	0	0	0.00164204	0	0	0	0	0	0	0.00164204	0.916667	0.0833333	yes
RP1L1	8	10467479	C	T	V1377I	Probably benign	Tolerated	Benign	Polymorphism	Tolerated	Neutral	Tolerated	Neutral	Class C25	Benign	Neutral	0.019	0	0	0	0	0	0	0	0	0	0	0	0	0	0	0	0.00164204	0	0	0	0	0	0	0.00164204	1	0	yes
RP1L1	8	10467496	C	G	G1371A	Probably benign	Tolerated	Possibly damaging	Polymorphism	Tolerated	Neutral	Tolerated	Neutral	Class C55	Benign	Neutral	0.029	0.0002	0.003	0	0.0004	0	0	0	0	0	0	0	0	0	0	0	0.00328407	0	0	0	0	0	0	0.00328407	0.833333	0.0833333	yes
RP1L1	8	10467503	C	T	E1369K	Probably benign	Damaging	Benign	Polymorphism	Tolerated	Neutral	Tolerated	Neutral	Class C55	Benign	Neutral	0.032	0.0015	0.0196	0.0002	0.0007	0	0.0002	0	0	0.0023	0.00838658	0	0.0318	0	0	0	0.00833335	0	0	0	0.0166667	0	0	0	0.833333	0.166667	yes
RP1L1	8	10467520	C	T	G1363E	Probably benign	Tolerated	Benign	Polymorphism	Tolerated	Neutral	Tolerated	Neutral	Class C65	Benign	Neutral	0.025	0	0	0	0	0	0	0	0	0	0	0	0	0	0	0	0.000821018	0	0	0	0	0	0	0.000821018	0.916667	0.0833333	yes
RP1L1	8	10467530	C	T	E1360K	Probably benign	Tolerated	Probably damaging	Polymorphism	Tolerated	Neutral	Tolerated	Neutral	Class C55	Benign	Neutral	0.037	4.02e-06	6.52e-05	0	0	0	0	0	0	0	0	0	0	0	0	0	0.00164204	0	0	0	0	0	0	0.00164204	0.833333	0.166667	yes
RP1L1	8	10467532	A	G	I1359T	Probably benign	Tolerated	Benign	Polymorphism	Tolerated	Neutral	Tolerated	Neutral	Class C65	Benign	Neutral	0.028	8.5e-05	0.0003	0	0.0001	0	0	0.0005	9.97e-05	0.0002	0	0	0	0	0	0	0.00164204	0	0	0	0	0	0	0.00164204	0.916667	0.0833333	yes
RP1L1	8	10467547	G	A	A1354V	Probably benign	Tolerated	Benign	Polymorphism	Tolerated	Neutral	Tolerated	Neutral	Class C55	Benign	Neutral	0.028	3.23e-05	0.0001	3.27e-05	5.81e-05	0	1.78e-05	0	0	0.0002	0	0	0	0	0	0	0.00164204	0	0	0	0	0	0	0.00164204	0.916667	0.0833333	yes
RP1L1	8	10467550	T	C	E1353G	Probably benign	Tolerated	Benign	Polymorphism	Tolerated	Neutral	Tolerated	Neutral	Class C65	Benign	Neutral	0.044	4.02e-06	6.6e-05	0	0	0	0	0	0	0	0	0	0	0	0	0	0.000821018	0	0	0	0	0	0	0.000821018	0.916667	0.0833333	yes
RP1L1	8	10467577	G	A	T1344I	Probably benign	Tolerated	Benign	Polymorphism	Tolerated	Neutral	Tolerated	Neutral	Class C65	Benign	Neutral	0.038	0.0002	0.0031	3.49e-05	3.54e-05	0	3.97e-05	0	0	0.0002	0	0	0	0	0	0	0.00164204	0	0	0	0	0	0	0.00164204	0.916667	0.0833333	yes
RP1L1	8	10467580	T	A	E1343V	Probably benign	Tolerated	Benign	Polymorphism	Tolerated	Neutral	Tolerated	Neutral	Class C65	Benign	Neutral	0.079	0.0004	0.0042	0	0.0001	0	6.43e-05	0	0	0.0004	0	0	0	0	0	0	0.00164204	0	0	0	0	0	0	0.00164204	0.916667	0.0833333	yes
RP1L1	8	10467589	T	C	E1340G	Probably benign	Tolerated	Possibly damaging	Polymorphism automatic	Tolerated	Neutral	Tolerated	Neutral	Class C65	Benign	Neutral	0.045	0	0	0	0	0	0	0	0	0	0.441494	0.3439	0.3797	0.4524	0.5258	0.5307	0.331691	0	0	0	0	0	0	0.331691	0.833333	0.0833333	yes
RP1L1	8	10467604	C	A	G1335V	Probably benign	Damaging	Probably damaging	Polymorphism automatic	Tolerated	Neutral	Tolerated	Neutral	Class C65	Benign	Neutral	0.062	0	0	0	0	0	0	0	0	0	0	0	0	0	0	0	0.174056	0	0	0	0	0	0	0.174056	0.75	0.25	no
RP1L1	8	10467605	C	T	G1335R	Probably benign	Tolerated	Benign	Polymorphism automatic	Tolerated	Neutral	Tolerated	Neutral	Class C65	Benign	Neutral	0.045	0.0245	0.0794	0.0059	0.0124	0.0179	0.0295	0.0141	0.0523	0.0219	0	0	0	0	0	0	0.154351	0	0	0	0	0	0	0.154351	0.916667	0.0833333	yes
RP1L1	8	10467625	T	A	E1328V	Probably benign	Damaging	Benign	Polymorphism	Tolerated	Neutral	Tolerated	Neutral	Class C65	Benign	Neutral	0.069	0.0792	0.1033	0.0877	0.0285	0.0213	0.1103	0.0618	0.1663	0.0904	0	0	0	0	0	0	0.00656814	0	0	0	0	0	0	0.00656814	0.833333	0.166667	yes
RP1L1	8	10467626	C	T	E1328K	Probably benign	Tolerated	Benign	Polymorphism	Tolerated	Neutral	Tolerated	Neutral	Class C55	Benign	Neutral	0.049	0.0789	0.1012	0.088	0.0283	0.0204	0.1103	0.062	0.1663	0.089	0	0	0	0	0	0	0.0090312	0	0	0	0	0	0	0.0090312	0.916667	0.0833333	yes
RP1L1	8	10467628	G	A	T1327I	Probably benign	Tolerated	Benign	Polymorphism	Tolerated	Neutral	Tolerated	Neutral	Class C65	Benign	Neutral	0.046	0.0785	0.0961	0.0878	0.0281	0.0213	0.1103	0.0617	0.1664	0.0888	0	0	0	0	0	0	0.0114943	0	0	0	0	0	0	0.0114943	0.916667	0.0833333	yes
RP1L1	8	10467637	T	C	E1324G	Probably benign	Tolerated	Benign	Polymorphism automatic	Tolerated	Neutral	Tolerated	Neutral	Class C65	Benign	Neutral	0.041	0	0	0	0	0	0	0	0	0	0	0	0	0	0	0	0.317734	0	0	0	0	0	0	0.317734	0.916667	0.0833333	yes
RP1L1	8	10467647	G	C	Q1321E	Probably benign	Damaging	Benign	Polymorphism	Tolerated	Neutral	Tolerated	Neutral	Class C25	Benign	Neutral	0.047	0	0	0	0	0	0	0	0	0	0	0	0	0	0	0	0.0525452	0	0	0	0	0	0	0.0525452	0.916667	0.0833333	yes
RP1L1	8	10467652	G	A	A1319V	Probably benign	Tolerated	Benign	Polymorphism	Tolerated	Neutral	Tolerated	Neutral	Class C55	Benign	Neutral	0.044	0	0	0	0	0	0	0	0	0	0	0	0	0	0	0	0.00708215	0	0	0	0	0	0	0.00708215	0.916667	0.0833333	yes
RP1L1	8	10467664	A	T	L1315Q	Probably benign	Damaging	Probably damaging	Polymorphism	Tolerated	Neutral	Tolerated	Neutral	Class C65	Benign	Neutral	0.07	0	0	0	0	0	0	0	0	0	0	0	0	0	0	0	0.000821018	0	0	0	0	0	0	0.000821018	0.75	0.25	no
RP1L1	8	10467673	C	A	G1312V	Probably benign	Tolerated	Probably damaging	Polymorphism	Tolerated	Neutral	Tolerated	Neutral	Class C65	Pathogenic	Neutral	0.053	1.68e-05	0	0	0	0	0	0.0002	0	0	0	0	0	0	0	0	0.00410509	0	0	0	0	0	0	0.00410509	0.75	0.25	no
RP1L1	8	10467676	T	C	E1311G	Probably benign	Tolerated	Benign	Polymorphism	Tolerated	Neutral	Tolerated	Neutral	Class C65	Benign	Neutral	0.044	1.7e-05	0.0002	0	0	0	0	0	0	0.0003	0	0	0	0	0	0	0.00246305	0	0	0	0	0	0	0.00246305	0.916667	0.0833333	yes
RP1L1	8	10467682	C	T	G1309E	Probably benign	Tolerated	Benign	Polymorphism	Tolerated	Neutral	Tolerated	Neutral	Class C65	Benign	Neutral	0.028	5.84e-06	7.43e-05	0	0	0	0	0	0	0	0	0	0	0	0	0	0.00164204	0	0	0	0	0	0	0.00164204	0.916667	0.0833333	yes
RP1L1	8	10467754	G	A	A1285V	Probably benign	Tolerated	Benign	Polymorphism	Tolerated	Neutral	Tolerated	Neutral	Class C55	Benign	Neutral	0.039	0.0001	0.0009	6.54e-05	0.0001	5.56e-05	0.0001	0	0	0.0002	0	0	0	0	0	0	0.00164204	0	0	0	0	0	0	0.00164204	0.916667	0.0833333	yes
RP1L1	8	10468094	G	T	L1172I	Probably benign	Damaging	Possibly damaging	Polymorphism	Tolerated	Neutral	Tolerated	Neutral	Class C0	Benign	Neutral	0.036	0.0031	0	0.0162	0.0003	0.0004	0.0017	0.0012	0.0006	0.0046	0.00479233	0.002	0	0.0029	0.001	0.0194	0.00833335	0	0.0166667	0	0	0	0	0	0.833333	0.0833333	yes
RP1L1	8	10468171	C	T	R1146Q	Probably benign	Tolerated	Possibly damaging	Polymorphism	Tolerated	Neutral	Tolerated	Neutral	Class C35	Pathogenic	Neutral	0.047	0	0	0	0	0	0	0	0	0	0	0	0	0	0	0	0.000821018	0	0	0	0	0	0	0.000821018	0.75	0.166667	no
RP1L1	8	10468172	G	A	R1146W	Probably benign	Tolerated	Probably damaging	Polymorphism automatic	Tolerated	Deleterious	Deleterious	Neutral	Class C65	Pathogenic	Neutral	0.091	0.7332	0.6592	0.826	0.7769	0.6261	0.7145	0.7914	0.6971	0.7233	0.708067	0.7346	0.6528	0.755	0.5962	0.8374	0.72973	0.72973	0	0	0	0	0	0	0.583333	0.416667	no
RP1L1	8	10468390	C	T	R1073Q	Probably benign	Tolerated	Benign	Polymorphism	Tolerated	Neutral	Tolerated	Neutral	Class C35	Benign	Neutral	0.027	7.99e-05	7.16e-05	6.6e-05	0	0.0007	1.9e-05	0	0	0.0002	0	0	0	0	0	0	0.000821018	0	0	0	0	0	0	0.000821018	0.916667	0.0833333	yes
RP1L1	8	10468448	C	A	A1054S	Probably benign	Tolerated	Benign	Polymorphism	Tolerated	Neutral	Tolerated	Neutral	Class C65	Benign	Neutral	0.034	8.4e-06	0	3.31e-05	0	0	9.46e-06	0	0	0	0	0	0	0	0	0	0.00164204	0	0	0	0	0	0	0.00164204	0.916667	0.0833333	yes
RP1L1	8	10468483	A	T	V1042D	Probably benign	Damaging	Benign	Polymorphism	Tolerated	Neutral	Tolerated	Neutral	Class C65	Benign	Neutral	0.1	0.0004	0.0064	0	5.83e-05	0	1.85e-05	0	0	0	0.00179712	0	0.0068	0	0	0	0.00164204	0	0	0	0	0	0	0.00164204	0.833333	0.166667	yes
RP1L1	8	10468655	C	G	G985R	Probably benign	Damaging	Benign	Polymorphism	Tolerated	Neutral	Tolerated	Neutral	Class C65	Benign	Neutral	0.06	4.07e-06	6.79e-05	0	0	0	0	0	0	0	0	0	0	0	0	0	0.000821018	0	0	0	0	0	0	0.000821018	0.833333	0.166667	yes
RP1L1	8	10468685	A	T	L975M	Probably benign	Tolerated	Benign	Polymorphism	Tolerated	Neutral	Tolerated	Neutral	Class C0	Benign	Neutral	0.021	0.0005	0.0036	6.54e-05	0.001	0	0.0001	0	0	0.001	0.000998403	0.001	0.003	0	0	0	0.0178571	0	0	0.0178571	0	0	0	0	1	0	yes
RP1L1	8	10468756	G	A	S951L	Probably benign	Tolerated	Possibly damaging	Polymorphism	Tolerated	Neutral	Tolerated	Neutral	Class C65	Pathogenic	Neutral	0.069	1.21e-05	6.58e-05	0	0	0	1.79e-05	0	0	0	0.000199681	0	0.0008	0	0	0	0.00833335	0	0.0166667	0	0	0	0	0	0.75	0.166667	no
RP1L1	8	10468759	C	T	R950H	Probably benign	Tolerated	Benign	Polymorphism	Tolerated	Neutral	Tolerated	Neutral	Class C25	Benign	Neutral	0.023	0.0003	6.57e-05	0.0015	0	0.0003	0.0002	0	0	0	0	0	0	0	0	0	0.00246305	0	0	0	0	0	0	0.00246305	1	0	yes
RP1L1	8	10468828	G	T	T927N	Probably benign	Damaging	Possibly damaging	Polymorphism	Tolerated	Neutral	Tolerated	Neutral	Class C55	Benign	Neutral	0.04	0.0044	0.0608	0.0005	0.003	0.0009	0.0002	0	0	0.0027	0.0191693	0	0.0696	0.0029	0.001	0.001	0.0166667	0	0.0166667	0	0.0166667	0	0	0	0.75	0.166667	no
RP1L1	8	10468921	C	G	G896A	Probably benign	Tolerated	Benign	Polymorphism	Tolerated	Neutral	Tolerated	Neutral	Class C55	Benign	Neutral	0.036	0	0	0	0	0	0	0	0	0	0	0	0	0	0	0	0.000821018	0	0	0	0	0	0	0.000821018	0.916667	0.0833333	yes
RP1L1	8	10468931	G	A	R893C	Probably benign	Tolerated	Possibly damaging	Polymorphism	Tolerated	Neutral	Tolerated	Neutral	Class C65	Benign	Neutral	0.049	3.6e-05	0	7.35e-05	0.0001	0	2.39e-05	0	0	0	0	0	0	0	0	0	0.0178571	0	0	0.0178571	0	0	0	0	0.833333	0.0833333	yes
RP1L1	8	10468936	C	G	G891A	Probably benign	Tolerated	Possibly damaging	Polymorphism	Tolerated	Neutral	Tolerated	Neutral	Class C55	Benign	Neutral	0.045	0	0	0	0	0	0	0	0	0	0	0	0	0	0	0	0.000821018	0	0	0	0	0	0	0.000821018	0.833333	0.0833333	yes
RP1L1	8	10468964	G	A	R882W	Probably benign	Damaging	Benign	Polymorphism	Tolerated	Neutral	Deleterious	Neutral	Class C65	Benign	Neutral	0.027	0.0027	0.0004	0.0009	0.003	7.64e-05	0.0031	0	0.0135	0.0043	0.000798722	0.003	0	0.0014	0	0	0.00833335	0	0	0	0.0166667	0	0	0	0.75	0.25	no
RP1L1	8	10469030	G	A	R860W	Probably benign	Tolerated	Possibly damaging	Polymorphism automatic	Tolerated	Neutral	Tolerated	Neutral	Class C65	Benign	Neutral	0.047	0.1768	0.0805	0.3382	0.1634	0.2313	0.1349	0.1739	0.1631	0.1674	0.186502	0.1352	0.0734	0.1614	0.2163	0.3793	0.0583333	0	0.0833333	0	0.0333333	0	0	0	0.833333	0.0833333	yes
RP1L1	8	10469233	A	G	L792P	Probably benign	Tolerated	Possibly damaging	Polymorphism automatic	Tolerated	Neutral	Tolerated	Neutral	Class C65	Benign	Neutral	0.132	0.416	0.3674	0.3314	0.2435	0.0223	0.5412	0.4255	0.5861	0.4687	0.314896	0.5567	0.3525	0.3602	0.0218	0.2853	0.566667	0	0.566667	0	0.566667	0	0	0	0.833333	0.0833333	yes
RP1L1	8	10469339	C	T	A757T	Probably benign	Tolerated	Possibly damaging	Polymorphism	Tolerated	Neutral	Tolerated	Neutral	Class C55	Benign	Neutral	0.045	8.83e-05	0	0	0	0	0.0002	0	0	0.0002	0	0	0	0	0	0	0.000821018	0	0	0	0	0	0	0.000821018	0.833333	0.0833333	yes
RP1L1	8	10469347	G	A	P754L	Probably benign	Tolerated	Benign	Polymorphism	Tolerated	Neutral	Tolerated	Neutral	Class C65	Benign	Neutral	0.062	8.83e-05	0.0005	3.27e-05	0.0003	0	1.77e-05	0	0	0.0002	0	0	0	0	0	0	0.00833335	0	0	0	0.0166667	0	0	0	0.916667	0.0833333	yes
RP1L1	8	10469360	A	G	S750P	Probably benign	Damaging	Probably damaging	Polymorphism	Tolerated	Neutral	Tolerated	Neutral	Class C65	Benign	Neutral	0.448	4.01e-06	0	0	2.9e-05	0	0	0	0	0	0	0	0	0	0	0	0.000821018	0	0	0	0	0	0	0.000821018	0.75	0.25	no
RP1L1	8	10469454	G	T	N718K	Probably benign	Damaging	Benign	Polymorphism	Tolerated	Neutral	Tolerated	Neutral	Class C65	Benign	Neutral	0.045	0.0005	0	0	0.0005	5.57e-05	0.0008	0.0003	9.94e-05	0.0005	0.000798722	0.001	0	0.0043	0	0	0.00833335	0	0.0166667	0	0	0	0	0	0.833333	0.166667	yes
RP1L1	8	10469534	G	A	R692W	Probably benign	Damaging	Probably damaging	Polymorphism	Tolerated	Neutral	Deleterious	Neutral	Class C65	Benign	Neutral	0.053	5.22e-05	0.0006	6.54e-05	2.9e-05	0	0	0	0	0	0.000199681	0	0.0008	0	0	0	0.000821018	0	0	0	0	0	0	0.000821018	0.666667	0.333333	no
RP1L1	8	10469597	G	A	R671C	Probably benign	Damaging	Benign	Polymorphism	Tolerated	Neutral	Tolerated	Neutral	Class C65	Benign	Neutral	0.033	0.0001	0.0001	0	2.9e-05	0	0.0002	9.28e-05	0	0	0.000199681	0	0	0	0.001	0	0.000821018	0	0	0	0	0	0	0.000821018	0.833333	0.166667	yes
RP1L1	8	10469671	C	G	S646T	Probably benign	Damaging	Possibly damaging	Polymorphism	Tolerated	Neutral	Tolerated	Neutral	Class C55	Benign	Neutral	0.036	4.02e-06	6.48e-05	0	0	0	0	0	0	0	0	0	0	0	0	0	0.000821018	0	0	0	0	0	0	0.000821018	0.75	0.166667	no
RP1L1	8	10469675	C	A	A645S	Probably benign	Damaging	Possibly damaging	Polymorphism	Tolerated	Neutral	Tolerated	Neutral	Class C65	Benign	Neutral	0.041	6.02e-05	0.0008	0	2.9e-05	0	0	0	0	0.0002	0.000199681	0	0	0.0014	0	0	0.000821018	0	0	0	0	0	0	0.000821018	0.75	0.166667	no
RP1L1	8	10469738	C	T	A624T	Probably benign	Tolerated	Benign	Polymorphism	Tolerated	Neutral	Tolerated	Neutral	Class C55	Benign	Neutral	0.04	0.0008	0.0115	0	0.0007	0	8.9e-05	0	0	0.0002	0.00239617	0	0.0091	0	0	0	0.00833335	0	0	0	0.0166667	0	0	0	0.916667	0.0833333	yes
RP1L1	8	10469813	C	T	E599K	Probably benign	Tolerated	Possibly damaging	Polymorphism	Tolerated	Neutral	Tolerated	Neutral	Class C55	Benign	Neutral	0.059	0.0005	0.006	0.0003	8.69e-05	0.0001	0.0001	0	0	0.0003	0.00179712	0	0.0068	0	0	0	0.00164204	0	0	0	0	0	0	0.00164204	0.833333	0.0833333	yes
RP1L1	8	10469857	A	G	L584S	Probably benign	Damaging	Probably damaging	Polymorphism	Tolerated	Neutral	Deleterious	Neutral	Class C65	Benign	Neutral	0.16	0	0	0	0	0	0	0	0	0	0	0	0	0	0	0	0.000821018	0	0	0	0	0	0	0.000821018	0.666667	0.333333	no
RP1L1	8	10469878	G	T	P577Q	Probably benign	Damaging	Probably damaging	Polymorphism	Tolerated	Neutral	Deleterious	Neutral	Class C65	Pathogenic	Neutral	0.054	1.61e-05	0	0	0	0	2.68e-05	0	0	0.0002	0	0	0	0	0	0	0.000821018	0	0	0	0	0	0	0.000821018	0.583333	0.416667	no
RP1L1	8	10470068	C	T	G514S	Probably benign	Tolerated	Benign	Polymorphism automatic	Tolerated	Neutral	Tolerated	Neutral	Class C55	Benign	Neutral	0.031	0.3831	0.3567	0.3176	0.2159	0.0217	0.4966	0.3988	0.5451	0.428	0.294728	0.5109	0.348	0.3112	0.0208	0.271	0.508333	0	0.516667	0	0.5	0	0	0	0.916667	0.0833333	yes
RP1L1	8	10470095	G	T	L505I	Probably benign	Damaging	Benign	Polymorphism	Tolerated	Neutral	Tolerated	Neutral	Class C0	Benign	Neutral	0.028	1.27e-05	0	0	5.82e-05	0	9.24e-06	0	0	0	0	0	0	0	0	0	0.000821018	0	0	0	0	0	0	0.000821018	0.916667	0.0833333	yes
RP1L1	8	10470130	C	T	R493Q	Probably benign	Tolerated	Benign	Polymorphism	Tolerated	Neutral	Tolerated	Neutral	Class C35	Benign	Neutral	0.031	0.0049	0.0678	0.0003	0.0033	5.64e-05	0.0003	0	0	0.0034	0.0205671	0	0.0764	0.0029	0	0	0.0166667	0	0.0166667	0	0.0166667	0	0	0	0.916667	0.0833333	yes
RP1L1	8	10470148	G	A	A487V	Probably benign	Damaging	Benign	Polymorphism automatic	Tolerated	Neutral	Tolerated	Neutral	Class C55	Benign	Neutral	0.031	0.0739	0.0142	0.048	0.0421	0.0004	0.1072	0.0696	0.1203	0.0845	0.038139	0.1054	0.0076	0.0562	0.001	0.0358	0.0583333	0	0.0666667	0	0.05	0	0	0	0.833333	0.166667	yes
RP1L1	8	10470160	G	A	A483V	Probably benign	Tolerated	Benign	Polymorphism	Tolerated	Neutral	Tolerated	Neutral	Class C55	Benign	Neutral	0.028	3.82e-05	0	0	0.0001	0	9.25e-06	0	0	0.0005	0	0	0	0	0	0	0.000821018	0	0	0	0	0	0	0.000821018	0.916667	0.0833333	yes
RP1L1	8	10470245	G	T	P455T	Probably benign	Damaging	Benign	Polymorphism	Tolerated	Neutral	Tolerated	Neutral	Class C35	Pathogenic	Neutral	0.039	8.3e-06	0	0	0	0	9.08e-06	0	0	0.0002	0	0	0	0	0	0	0.000821018	0	0	0	0	0	0	0.000821018	0.75	0.25	no
RP1L1	8	10470311	G	A	R433C	Probably benign	Damaging	Benign	Polymorphism	Tolerated	Neutral	Tolerated	Neutral	Class C65	Benign	Disease	0.053	0.0007	0.0047	3.27e-05	0.0003	0	7.27e-05	0	0.0084	0.0005	0.00139776	0	0.0045	0.0014	0	0	0.0166667	0	0	0	0.0333333	0	0	0	0.75	0.25	no
RP1L1	8	10470314	C	T	V432I	Probably benign	Tolerated	Benign	Polymorphism	Tolerated	Neutral	Tolerated	Neutral	Class C25	Benign	Neutral	0.019	6.14e-05	0	0.0002	8.71e-05	0	4.55e-05	0	0	0	0	0	0	0	0	0	0.000821018	0	0	0	0	0	0	0.000821018	1	0	yes
RP1L1	8	10470474	C	A	E378D	Probably benign	Tolerated	Benign	Polymorphism	Tolerated	Neutral	Tolerated	Neutral	Class C35	Benign	Neutral	0.078	0	0	0	0	0	0	0	0	0	0	0	0	0	0	0	0.000821018	0	0	0	0	0	0	0.000821018	0.916667	0.0833333	yes
RP1L1	8	10470518	G	C	P364A	Probably benign	Tolerated	Possibly damaging	Polymorphism	Tolerated	Neutral	Tolerated	Neutral	Class C25	Benign	Neutral	0.089	7.64e-05	0	0	2.9e-05	0	0.0002	0	0	0	0	0	0	0	0	0	0.000821018	0	0	0	0	0	0	0.000821018	0.916667	0	yes
RP1L1	8	10470521	C	G	D363H	Probably benign	Damaging	Probably damaging	Polymorphism	Tolerated	Deleterious	Deleterious	Neutral	Class C65	Benign	Disease	0.122	8.05e-06	0	0	0	0	1.78e-05	0	0	0	0	0	0	0	0	0	0.000821018	0	0	0	0	0	0	0.000821018	0.5	0.5	no
RP1L1	8	10470565	G	A	A348V	Probably benign	Tolerated	Benign	Polymorphism	Tolerated	Neutral	Tolerated	Neutral	Class C55	Benign	Neutral	0.061	8.05e-05	0.0012	0	2.9e-05	0	0	0	0	0	0.000199681	0	0.0008	0	0	0	0.000821018	0	0	0	0	0	0	0.000821018	0.916667	0.0833333	yes
RP1L1	8	10470632	T	C	K326E	Probably damaging	Damaging	Probably damaging	Disease causing	Tolerated	Deleterious	Deleterious	Neutral	Class C55	Pathogenic	Neutral	0.673	8.47e-05	0.0013	0	2.9e-05	0	0	0	0	0	0.000199681	0	0.0008	0	0	0	0.000821018	0	0	0	0	0	0	0.000821018	0.25	0.75	no
RP1L1	8	10470667	C	T	R314H	Probably benign	Tolerated	Benign	Polymorphism	Tolerated	Neutral	Tolerated	Neutral	Class C25	Benign	Neutral	0.03	8.08e-06	0	3.27e-05	0	0	8.99e-06	0	0	0	0	0	0	0	0	0	0.000821018	0	0	0	0	0	0	0.000821018	1	0	yes
RP1L1	8	10470709	G	A	S300L	Probably benign	Tolerated	Benign	Polymorphism	Tolerated	Neutral	Tolerated	Neutral	Class C65	Benign	Neutral	0.031	0.0004	0.005	3.27e-05	0.0001	0	4.51e-05	0	0	0	0.00139776	0	0.0053	0	0	0	0.00164204	0	0	0	0	0	0	0.00164204	0.916667	0.0833333	yes
RP1L1	8	10470721	G	A	T296M	Probably benign	Tolerated	Possibly damaging	Polymorphism	Tolerated	Neutral	Tolerated	Neutral	Class C65	Benign	Neutral	0.03	0.0002	0.0006	9.8e-05	0.0001	5.57e-05	0.0002	0.0002	0	0.0002	0	0	0	0	0	0	0.000821018	0	0	0	0	0	0	0.000821018	0.833333	0.0833333	yes
RP1L1	8	10470764	T	G	N282H	Probably benign	Damaging	Probably damaging	Polymorphism	Tolerated	Neutral	Tolerated	Neutral	Class C65	Benign	Neutral	0.05	0.0052	0.0724	0.0001	0.0035	0	0.0002	0	0	0.0033	0.0225639	0	0.084	0.0029	0	0	0.0166667	0	0.0166667	0	0.0166667	0	0	0	0.75	0.25	no
RP1L1	8	10470794	G	C	P272A	Probably benign	Tolerated	Benign	Polymorphism	Tolerated	Neutral	Tolerated	Neutral	Class C25	Benign	Neutral	0.026	0.0009	0.0125	0	0.0006	0	6.36e-05	0	0	0.0005	0.00379393	0	0.0144	0	0	0	0.000821018	0	0	0	0	0	0	0.000821018	1	0	yes
RP1L1	8	10470805	G	T	P268Q	Probably benign	Tolerated	Probably damaging	Polymorphism	Tolerated	Neutral	Tolerated	Neutral	Class C65	Benign	Neutral	0.055	0.0003	0.0046	0	0.0002	0	0	0	0	0	0.00139776	0	0.0045	0.0014	0	0	0.0166667	0	0	0	0.0333333	0	0	0	0.833333	0.166667	yes
RP1L1	8	10470814	C	T	R265Q	Probably benign	Damaging	Probably damaging	Polymorphism	Tolerated	Neutral	Deleterious	Neutral	Class C35	Pathogenic	Neutral	0.056	3.79e-05	0	0	0	0	7.28e-05	0	0	0.0002	0	0	0	0	0	0	0.00833335	0	0	0	0.0166667	0	0	0	0.583333	0.416667	no
RP1L1	8	10470817	G	A	S264L	Probably benign	Damaging	Probably damaging	Polymorphism	Tolerated	Deleterious	Tolerated	Neutral	Class C65	Benign	Neutral	0.037	1.27e-05	6.58e-05	0	2.9e-05	0	9.1e-06	0	0	0	0	0	0	0	0	0	0.000821018	0	0	0	0	0	0	0.000821018	0.666667	0.333333	no
RP1L1	8	10474042	T	G	H222P	Probably benign	Damaging	Probably damaging	Polymorphism automatic	Damaging	Deleterious	Tolerated	Neutral	Class C65	Pathogenic	Neutral	0.253	0.1861	0.1689	0.1127	0.2719	0.4443	0.1562	0.1288	0.1437	0.1797	0.216653	0.1382	0.1573	0.2392	0.4573	0.1135	0.225	0	0.233333	0	0.216667	0	0	0	0.5	0.5	no
RP1L1	8	10480186	T	C	R176G	Probably benign	Damaging	Probably damaging	Polymorphism	Damaging	Deleterious	Tolerated	Deleterious	Class C65	Pathogenic	Neutral	0.167	5.61e-05	0.0006	0	8.69e-05	0	1.77e-05	0	0	0	0.000199681	0	0.0008	0	0	0	0.000821018	0	0	0	0	0	0	0.000821018	0.416667	0.583333	no
RP1L1	8	10480189	T	C	T175A	Probably benign	Tolerated	Benign	Polymorphism	Damaging	Deleterious	Tolerated	Deleterious	Class C55	Benign	Neutral	0.056	0.0003	0.0039	0	8.69e-05	0	1.77e-05	0	0	0	0.00119808	0	0.0045	0	0	0	0.00246305	0	0	0	0	0	0	0.00246305	0.666667	0.333333	no
RP1L1	8	10480224	C	T	R163H	Probably benign	Tolerated	Probably damaging	Polymorphism	Damaging	Deleterious	Tolerated	Deleterious	Class C25	Benign	Neutral	0.045	0.0002	6.46e-05	0.0001	8.69e-05	0	0.0003	0.0002	0	0	0.000399361	0	0.0008	0	0	0.001	0.00833335	0	0.0166667	0	0	0	0	0	0.666667	0.333333	no
RP1L1	8	10480225	G	C	R163G	Probably benign	Tolerated	Benign	Polymorphism	Damaging	Deleterious	Tolerated	Deleterious	Class C65	Benign	Neutral	0.075	0.0005	6.46e-05	3.27e-05	0.0001	5.56e-05	0.001	4.64e-05	0	0.0002	0	0	0	0	0	0	0.00833335	0	0.0166667	0	0	0	0	0	0.666667	0.333333	no
RP1L1	8	10480253	C	A	R153S	Probably benign	Damaging	Probably damaging	Polymorphism	Damaging	Deleterious	Deleterious	Deleterious	Class C65	Pathogenic	Neutral	0.189	4.82e-05	0	6.54e-05	0.0001	0	8.86e-06	0	0	0.0008	0	0	0	0	0	0	0.000821018	0	0	0	0	0	0	0.000821018	0.333333	0.666667	no
RP1L1	8	10480278	C	T	R145Q	Probably benign	Tolerated	Possibly damaging	Polymorphism	Damaging	Neutral	Tolerated	Neutral	Class C35	Pathogenic	Neutral	0.029	0.0003	0	0.002	5.8e-05	0	5.35e-05	0	0	0.0005	0	0	0	0	0	0	0.000821018	0	0	0	0	0	0	0.000821018	0.666667	0.25	no
RP1L1	8	10480377	G	C	T112S	Probably benign	Tolerated	Possibly damaging	Polymorphism automatic	Damaging	Neutral	Tolerated	Deleterious	Class C55	Pathogenic	Neutral	0.033	0.0477	0.6741	0.0021	0.0344	0	0.0024	0	0.0138	0.0254	0.211262	0.006	0.7731	0.0418	0.001	0	0.158333	0	0.0666667	0	0.25	0	0	0	0.583333	0.333333	no
RP1L1	8	10480500	C	T	R71H	Probably benign	Damaging	Probably damaging	Disease causing	Damaging	Deleterious	Deleterious	Neutral	Class C25	Pathogenic	Neutral	0.098	0.0002	0	0.0004	0.0006	0	0.0002	9.3e-05	0	0	0.000399361	0	0	0.0014	0	0.001	0.000821018	0	0	0	0	0	0	0.000821018	0.416667	0.583333	no
RP1L1	8	10480522	G	A	L64F	Probably damaging	Damaging	Probably damaging	Disease causing	Damaging	Deleterious	Deleterious	Deleterious	Class C15	Pathogenic	Neutral	0.169	0.0004	0.0002	0	0.0003	0	0.0006	0	0	0.0003	0.000399361	0.002	0	0	0	0	0.00246305	0	0	0	0	0	0	0.00246305	0.25	0.75	no
RP1L1	8	10480531	A	C	F61V	Probably damaging	Damaging	Probably damaging	Disease causing	Damaging	Deleterious	Deleterious	Deleterious	Class C45	Pathogenic	Disease	0.381	2.43e-05	0.0003	0	2.9e-05	0	0	0	0	0	0	0	0	0	0	0	0.000821018	0	0	0	0	0	0	0.000821018	0.0833333	0.916667	no
RP1L1	8	10480546	G	A	R56C	Probably damaging	Damaging	Probably damaging	Disease causing	Damaging	Deleterious	Deleterious	Deleterious	Class C65	Pathogenic	Disease	0.602	0.0117	0.0014	9.8e-05	0.0809	0	0.0001	0.001	0	0.0061	0.00439297	0	0	0.0317	0	0	0.00833335	0	0	0	0.0166667	0	0	0	0	1	no
RP1L1	8	10480582	G	C	P44A	Probably damaging	Damaging	Probably damaging	Disease causing	Damaging	Deleterious	Tolerated	Deleterious	Class C25	Pathogenic	Neutral	0.115	0.0111	0.0022	0.0032	0.0134	0	0.0163	0.0035	0.0128	0.0235	0.00838658	0.0179	0.0023	0.0245	0	0.0041	0.025	0	0.0333333	0	0.0166667	0	0	0	0.333333	0.666667	no
RP1L1	8	10480635	G	A	S26L	Probably benign	Damaging	Probably damaging	Polymorphism	Damaging	Deleterious	Deleterious	Deleterious	Class C65	Pathogenic	Neutral	0.108	0.0002	0.0012	0.0002	2.92e-05	0	0.0001	4.72e-05	0.0006	0	0	0	0	0	0	0	0.000821018	0	0	0	0	0	0	0.000821018	0.333333	0.666667	no
RP1L1	8	10480645	G	A	R23C	Probably benign	Damaging	Probably damaging	Polymorphism	Tolerated	Deleterious	Deleterious	Neutral	Class C65	Pathogenic	Disease	0.191	0.0003	6.69e-05	0.0001	0.0006	0.0004	0.0003	4.76e-05	0	0.0005	0.000399361	0.002	0	0	0	0	0.000821018	0	0	0	0	0	0	0.000821018	0.416667	0.583333	no
C8orf74	8	10530218	C	T	L15F	Not scored	Tolerated	Benign	Polymorphism automatic	Tolerated	Neutral	Tolerated	Neutral	Class C15	Benign	Neutral	0.041	0.9974	0.9999	0.9996	0.9992	0.9681	0.9999	0.9994	1	0.9979	0.992412	1	1	1	0.9643	0.998	1	0	1	0	1	0	0	0	0.916667	0	no
C8orf74	8	10532162	C	G	Q19E	Not scored	Tolerated	Benign	Polymorphism	Tolerated	Neutral	Tolerated	Neutral	Class C25	Benign	Neutral	0.053	0.001	0	0.0003	0.0007	0.0101	0.0001	0.0006	0	0.0012	0.00199681	0	0	0	0.0089	0.001	0.00164204	0	0	0	0	0	0	0.00164204	0.916667	0	no
C8orf74	8	10532169	G	A	R21Q	Not scored	Tolerated	Probably damaging	Polymorphism	Tolerated	Neutral	Deleterious	Neutral	Class C35	Pathogenic	Neutral	0.25	0.0002	0.0032	0	0.0001	0	9.2e-06	0	0	0.0002	0.000599042	0	0.0015	0.0014	0	0	0.00164204	0	0	0	0	0	0	0.00164204	0.583333	0.333333	no
C8orf74	8	10555244	A	G	Q126R	Not scored	Damaging	Probably damaging	Disease causing	Tolerated	Neutral	Deleterious	Neutral	Class C35	Pathogenic	Neutral	0.561	0.0002	0.003	0	0.0002	0	4.43e-05	0	0	0	0.00159744	0	0.0053	0.0014	0	0	0.0166667	0	0	0	0.0333333	0	0	0	0.333333	0.583333	no
C8orf74	8	10555334	G	T	G156V	Not scored	Damaging	Probably damaging	Disease causing	Tolerated	Deleterious	Deleterious	Neutral	Class C65	Pathogenic	Neutral	0.563	9.68e-05	0.0009	0	0.0001	0	4.47e-05	0	0	0.0002	0.000599042	0	0.0023	0	0	0	0.000821018	0	0	0	0	0	0	0.000821018	0.25	0.666667	no
C8orf74	8	10555409	A	G	D181G	Not scored	Tolerated	Benign	Polymorphism	Tolerated	Neutral	Tolerated	Neutral	Class C65	Benign	Neutral	0.11	4.17e-06	0	0	0	0	9.34e-06	0	0	0	0	0	0	0	0	0	0.000821018	0	0	0	0	0	0	0.000821018	0.833333	0.0833333	no
C8orf74	8	10555481	C	G	A205G	Not scored	Tolerated	Benign	Polymorphism	Tolerated	Neutral	Tolerated	Neutral	Class C55	Benign	Neutral	0.047	7.96e-05	0.0012	0	0	0	0	0	0	0	0	0	0	0	0	0	0.000821018	0	0	0	0	0	0	0.000821018	0.833333	0.0833333	no
C8orf74	8	10557755	G	A	S220N	Not scored	Tolerated	Benign	Polymorphism	Tolerated	Neutral	Tolerated	Neutral	Class C45	Benign	Neutral	0.031	0.0002	0.0021	0	0.0002	0	3.59e-05	0	0	0	0.00179712	0	0.0053	0.0014	0.001	0	0.0166667	0	0	0	0.0333333	0	0	0	0.833333	0.0833333	no
C8orf74	8	10557760	A	G	I222V	Not scored	Tolerated	Benign	Polymorphism automatic	Tolerated	Neutral	Tolerated	Neutral	Class C25	Benign	Neutral	0.035	0.0775	0.6426	0.0579	0.1014	0.1195	0.0053	0.0362	0.0224	0.0447	0.247804	0.0099	0.7247	0.111	0.123	0.0736	0.141667	0	0.0333333	0	0.25	0	0	0	0.916667	0	no
C8orf74	8	10557832	G	A	A246T	Not scored	Tolerated	Benign	Polymorphism	Tolerated	Neutral	Tolerated	Neutral	Class C55	Pathogenic	Neutral	0.084	8.03e-06	0	0	0	0	1.77e-05	0	0	0	0	0	0	0	0	0	0.00833335	0	0.0166667	0	0	0	0	0	0.75	0.166667	no
C8orf74	8	10557893	C	T	P266L	Not scored	Tolerated	Benign	Polymorphism	Tolerated	Deleterious	Tolerated	Neutral	Class C65	Benign	Neutral	0.095	1.61e-05	0	3.27e-05	5.82e-05	5.58e-05	0	0	0	0	0	0	0	0	0	0	0.000821018	0	0	0	0	0	0	0.000821018	0.75	0.166667	no
C8orf74	8	10557965	C	T	A290V	Not scored	Tolerated	Benign	Polymorphism automatic	Tolerated	Neutral	Tolerated	Neutral	Class C55	Benign	Neutral	0.056	0.0112	0.1233	0.0161	0.007	0.0004	0.0011	0.0002	0.0016	0.0069	0.0461262	0.001	0.1505	0.0115	0.001	0.0225	0.0166667	0	0.0166667	0	0.0166667	0	0	0	0.833333	0.0833333	no
SOX7	8	10583279	G	A	A379V	Probably damaging	Damaging	Probably damaging	Disease causing	Tolerated	Deleterious	Deleterious	Deleterious	Class C55	Pathogenic	Disease	0.717	0.0005	0.0063	0	0.0003	0	1.76e-05	0	0	0.0007	0.00219649	0	0.0076	0.0014	0	0	0.000821018	0	0	0	0	0	0	0.000821018	0.0833333	0.916667	no
SOX7	8	10583613	C	T	V268I	Possibly damaging	Tolerated	Probably damaging	Polymorphism	Tolerated	Neutral	Tolerated	Deleterious	Class C25	Benign	Neutral	0.039	4.86e-06	0	0	0	5.67e-05	0	0	0	0	0	0	0	0	0	0	0.00833335	0	0	0	0.0166667	0	0	0	0.75	0.166667	no
SOX7	8	10583909	G	C	T169S	Probably benign	Tolerated	Benign	Polymorphism	Damaging	Neutral	Tolerated	Deleterious	Class C55	Pathogenic	Neutral	0.08	0.0273	0.0012	0.0021	0.1198	0.0971	0.0013	0.0197	0.0025	0.0197	0.0301518	0.003	0.0008	0.0821	0.0873	0.002	0.00833335	0	0	0	0.0166667	0	0	0	0.666667	0.333333	no
SOX7	8	10584099	T	C	M106V	Probably damaging	Damaging	Probably damaging	Disease causing	Damaging	Deleterious	Deleterious	Deleterious	Class C15	Pathogenic	Disease	0.516	8.09e-05	0	0	0.0001	0	0.0001	0	0	0.0002	0	0	0	0	0	0	0.00833335	0	0.0166667	0	0	0	0	0	0.0833333	0.916667	no
PINX1	8	10622954	T	G	E315A	Probably benign	Damaging	Benign	Polymorphism	Tolerated	Neutral	Tolerated	Neutral	Class C65	Benign	Neutral	0.071	0.003	0.0426	0	0.002	0	0.0001	0	0	0.001	0.0115815	0.001	0.0431	0	0	0	0.00833335	0	0	0	0.0166667	0	0	0	0.833333	0.166667	yes
PINX1	8	10623117	G	A	L261F	Probably benign	Tolerated	Benign	Polymorphism	Tolerated	Neutral	Tolerated	Neutral	Class C15	Benign	Neutral	0.036	2.41e-05	0	0	2.9e-05	5.59e-05	3.55e-05	0	0	0	0	0	0	0	0	0	0.000821018	0	0	0	0	0	0	0.000821018	1	0	yes
PINX1	8	10623138	T	A	S254C	Probably benign	Tolerated	Possibly damaging	Polymorphism automatic	Tolerated	Neutral	Tolerated	Neutral	Class C65	Benign	Neutral	0.056	0.1269	0.3949	0.1149	0.0756	0.0244	0.1264	0.1002	0.1668	0.1345	0.188299	0.1372	0.438	0.1124	0.0288	0.1217	0.175	0	0.15	0	0.2	0	0	0	0.833333	0.0833333	yes
PINX1	8	10623149	G	A	A250V	Probably benign	Tolerated	Benign	Polymorphism	Tolerated	Neutral	Tolerated	Neutral	Class C55	Benign	Neutral	0.06	0	0	0	0	0	0	0	0	0	0	0	0	0	0	0	0.000821018	0	0	0	0	0	0	0.000821018	0.916667	0.0833333	yes
PINX1	8	10623195	G	A	H235Y	Probably benign	Tolerated	Benign	Polymorphism	Tolerated	Neutral	Tolerated	Neutral	Class C65	Benign	Neutral	0.056	0	0	0	0	0	0	0	0	0	0	0	0	0	0	0	0.000821018	0	0	0	0	0	0	0.000821018	0.916667	0.0833333	yes
PINX1	8	10623240	T	C	T220A	Probably benign	Tolerated	Benign	Polymorphism automatic	Tolerated	Neutral	Tolerated	Neutral	Class C55	Benign	Neutral	0.027	0.0725	0.0138	0.0251	0.2113	0.0002	0.0656	0.0745	0.0341	0.0692	0.0319489	0.0487	0.003	0.1282	0.001	0.0174	0.0166667	0	0	0	0.0333333	0	0	0	0.916667	0.0833333	yes
PINX1	8	10623254	C	A	R215I	Probably benign	Tolerated	Possibly damaging	Disease causing	Tolerated	Deleterious	Deleterious	Neutral	Class C65	Pathogenic	Neutral	0.102	0.0164	0.0031	0.0393	0.0336	0.0003	0.0128	0.0054	0.0031	0.0124	0.0161741	0.0119	0.0015	0.036	0	0.0429	0.025	0	0	0	0.05	0	0	0	0.5	0.416667	no
PINX1	8	10623280	C	G	Q206H	Probably benign	Tolerated	Benign	Polymorphism	Tolerated	Neutral	Tolerated	Neutral	Class C15	Benign	Neutral	0.058	0.0016	0.0232	6.54e-05	0.0007	0	4.42e-05	0	0	0.0003	0.00738818	0	0.0272	0.0014	0	0	0.025	0	0.0166667	0	0.0333333	0	0	0	1	0	yes
PINX1	8	10623385	C	T	D146N	Not scored	Damaging	Benign	Polymorphism	Not scored	Neutral	Tolerated	Not scored	Not scored	Benign	Not scored	Not scored	0.0002	0.0028	3.27e-05	5.8e-05	0	8.85e-06	0	0	0.0002	0	0	0	0	0	0	0.00164204	0	0	0	0	0	0	0.00164204	0.416667	0.0833333	no
PINX1	8	10677710	G	A	T155I	Probably benign	Tolerated	Benign	Polymorphism	Tolerated	Neutral	Tolerated	Neutral	Class C65	Benign	Neutral	0.062	6.03e-05	0.0008	9.84e-05	0	0	0	0	0	0	0.000399361	0	0.0015	0	0	0	0.000821018	0	0	0	0	0	0	0.000821018	0.916667	0.0833333	yes
PINX1	8	10690474	T	G	Q50H	Probably damaging	Damaging	Probably damaging	Disease causing	Tolerated	Neutral	Deleterious	Neutral	Class C15	Benign	Neutral	0.581	0.0042	0.0005	0.0016	0.0014	0	0.0073	0.0027	0.002	0.0034	0.00159744	0.006	0	0	0	0.002	0.00833335	0	0	0	0.0166667	0	0	0	0.5	0.5	no
PINX1	8	10692194	C	T	M37I	Probably damaging	Damaging	Probably damaging	Disease causing	Tolerated	Neutral	Deleterious	Deleterious	Class C0	Pathogenic	Neutral	0.643	0	0	0	0	0	0	0	0	0	0	0	0	0	0	0	0.000821018	0	0	0	0	0	0	0.000821018	0.333333	0.666667	no
XKR6	8	10755686	T	C	M568V	Probably damaging	Tolerated	Benign	Polymorphism	Damaging	Neutral	Tolerated	Neutral	Class C15	Pathogenic	Neutral	0.29	7.96e-05	0.0001	0	5.79e-05	0.0004	7.04e-05	0	0	0.0002	0.000199681	0	0.0008	0	0	0	0.000821018	0	0	0	0	0	0	0.000821018	0.75	0.25	no
XKR6	8	10755799	G	A	A530V	Probably damaging	Damaging	Probably damaging	Disease causing	Damaging	Neutral	Tolerated	Deleterious	Class C55	Pathogenic	Neutral	0.157	6.38e-05	0	0	0.0001	0	2.65e-05	0	0.0006	0.0003	0	0	0	0	0	0	0.000821018	0	0	0	0	0	0	0.000821018	0.333333	0.666667	no
XKR6	8	10755832	C	G	G519A	Probably damaging	Tolerated	Probably damaging	Disease causing	Damaging	Neutral	Tolerated	Deleterious	Class C55	Pathogenic	Neutral	0.665	7.97e-06	0	0	0	0	8.82e-06	0	0	0.0002	0	0	0	0	0	0	0.000821018	0	0	0	0	0	0	0.000821018	0.333333	0.666667	no
XKR6	8	10755877	C	T	R504Q	Probably damaging	Tolerated	Possibly damaging	Disease causing	Damaging	Neutral	Deleterious	Deleterious	Class C35	Pathogenic	Neutral	0.285	1.6e-05	0	3.27e-05	2.89e-05	5.44e-05	8.84e-06	0	0	0	0	0	0	0	0	0	0.000821018	0	0	0	0	0	0	0.000821018	0.333333	0.583333	no
XKR6	8	10755899	C	T	V497M	Probably damaging	Damaging	Probably damaging	Disease causing	Tolerated	Neutral	Deleterious	Neutral	Class C15	Pathogenic	Neutral	0.171	0.0004	6.18e-05	0	0	0.0004	0.0002	0.0029	0	0.0002	0.000599042	0.001	0.0008	0	0.001	0	0.0178571	0	0	0.0178571	0	0	0	0	0.5	0.5	no
XKR6	8	10756220	C	A	V390L	Probably damaging	Tolerated	Benign	Disease causing	Tolerated	Neutral	Deleterious	Neutral	Class C25	Pathogenic	Neutral	0.649	0	0	0	0	0	0	0	0	0	0	0	0	0	0	0	0.000821018	0	0	0	0	0	0	0.000821018	0.583333	0.416667	no
XKR6	8	11058533	G	T	Q106K	Probably benign	Tolerated	Benign	Polymorphism	Damaging	Neutral	Tolerated	Neutral	Class C45	Benign	Neutral	0.258	0	0	0	0	.	0	0	0	0	0	0	0	0	0	0	0.000822368	0	0	0	0	0	0	0.000822368	0.833333	0.166667	yes
MTMR9	8	11142521	C	A	Q42K	Not scored	Tolerated	Benign	Disease causing	Damaging	Neutral	Tolerated	Neutral	Class C45	Pathogenic	Neutral	0.415	0	0	0	0	0	0	0	0	0	0	0	0	0	0	0	0.000821018	0	0	0	0	0	0	0.000821018	0.583333	0.333333	no
MTMR9	8	11162449	C	G	L173V	Not scored	Tolerated	Probably damaging	Disease causing	Damaging	Neutral	Tolerated	Deleterious	Class C25	Pathogenic	Neutral	0.468	0.0003	0	3.27e-05	0	0.0036	0	0	0	0	0.000399361	0	0	0	0.002	0	0.000821018	0	0	0	0	0	0	0.000821018	0.5	0.416667	no
MTMR9	8	11163901	A	G	H265R	Not scored	Damaging	Possibly damaging	Disease causing	Damaging	Deleterious	Deleterious	Deleterious	Class C25	Pathogenic	Neutral	0.817	3.99e-06	0	0	0	0	8.84e-06	0	0	0	0	0	0	0	0	0	0.000821018	0	0	0	0	0	0	0.000821018	0.166667	0.666667	no
MTMR9	8	11167134	A	G	N303S	Not scored	Tolerated	Benign	Disease causing	Damaging	Neutral	Tolerated	Neutral	Class C45	Pathogenic	Neutral	0.229	2.39e-05	0.0003	0	2.9e-05	0	0	0	0	0	0	0	0	0	0	0	0.00164204	0	0	0	0	0	0	0.00164204	0.583333	0.333333	no
MTMR9	8	11167147	C	G	H307Q	Not scored	Tolerated	Possibly damaging	Disease causing	Damaging	Deleterious	Tolerated	Deleterious	Class C15	Benign	Neutral	0.723	0	0	0	0	0	0	0	0	0	0	0	0	0	0	0	0.0178571	0	0	0.0178571	0	0	0	0	0.416667	0.416667	no
MTMR9	8	11174278	G	A	V404M	Not scored	Damaging	Probably damaging	Disease causing	Damaging	Neutral	Deleterious	Deleterious	Class C15	Pathogenic	Disease	0.698	1.99e-05	0	0	2.9e-05	0	3.52e-05	0	0	0	0	0	0	0	0	0	0.000821018	0	0	0	0	0	0	0.000821018	0.166667	0.75	no
MTMR9	8	11174294	G	A	R409H	Not scored	Tolerated	Benign	Disease causing	Damaging	Neutral	Deleterious	Neutral	Class C25	Pathogenic	Neutral	0.449	7.17e-05	6.16e-05	0	0.0001	0.0007	0	0	0	0	0	0	0	0	0	0	0.000821018	0	0	0	0	0	0	0.000821018	0.583333	0.333333	no
MTMR9	8	11177321	C	T	A487V	Not scored	Damaging	Benign	Disease causing	Damaging	Deleterious	Deleterious	Not scored	Class C55	Pathogenic	Neutral	0.428	3.98e-06	6.15e-05	0	0	0	0	0	0	0	0	0	0	0	0	0	0.000821018	0	0	0	0	0	0	0.000821018	0.25	0.583333	no
SLC35G5	8	11188676	G	A	A21T	Probably benign	Tolerated	Benign	Polymorphism	Tolerated	Neutral	Tolerated	Neutral	Class C55	Benign	Neutral	0.064	8.38e-05	6.16e-05	0	0.0004	0.0001	8.82e-06	4.64e-05	0	0.0003	0.000199681	0	0	0	0.001	0	0.000821018	0	0	0	0	0	0	0.000821018	0.916667	0.0833333	no
SLC35G5	8	11188679	C	G	P22A	Possibly damaging	Damaging	Probably damaging	Polymorphism	Tolerated	Neutral	Tolerated	Neutral	Class C25	Benign	Neutral	0.13	9.97e-05	0.0011	0	0.0002	0	0	0	0	0	0.000199681	0	0.0008	0	0	0	0.000821018	0	0	0	0	0	0	0.000821018	0.75	0.166667	no
SLC35G5	8	11188703	C	T	R30C	Possibly damaging	Tolerated	Benign	Polymorphism automatic	Tolerated	Neutral	Tolerated	Neutral	Class C65	Benign	Neutral	0.292	0.0962	0.073	0.0648	0.3344	0.1223	0.0363	0.1069	0.0291	0.0789	0.111222	0.0527	0.0877	0.232	0.1647	0.0624	0.0416666	0	0.0333333	0	0.05	0	0	0	0.833333	0.0833333	no
SLC35G5	8	11188721	G	A	A36T	Possibly damaging	Tolerated	Benign	Polymorphism	Tolerated	Neutral	Tolerated	Neutral	Class C55	Benign	Neutral	0.112	0.0011	0.013	9.8e-05	0.001	0	7.92e-05	0	0	0.001	0.00479233	0	0.0159	0.0043	0	0	0.00246305	0	0	0	0	0	0	0.00246305	0.833333	0.0833333	no
SLC35G5	8	11188743	C	T	A43V	Possibly damaging	Tolerated	Probably damaging	Polymorphism automatic	Tolerated	Neutral	Tolerated	Neutral	Class C55	Benign	Neutral	0.268	0.3721	0.0686	0.3912	0.3275	0.6148	0.3921	0.3662	0.3133	0.3505	0.317093	0.3588	0.0197	0.3401	0.5833	0.3855	0.316667	0	0.266667	0	0.366667	0	0	0	0.75	0.166667	no
SLC35G5	8	11188752	G	A	G46D	Possibly damaging	Damaging	Probably damaging	Polymorphism automatic	Tolerated	Neutral	Deleterious	Neutral	Class C65	Pathogenic	Disease	0.569	0.4635	0.1883	0.5097	0.3679	0.7585	0.4723	0.5044	0.3827	0.4419	0.426518	0.4553	0.1467	0.3718	0.7351	0.4959	0.358334	0	0.35	0	0.366667	0	0	0	0.333333	0.583333	no
SLC35G5	8	11188775	G	A	V54M	Possibly damaging	Damaging	Probably damaging	Disease causing	Tolerated	Neutral	Deleterious	Neutral	Class C15	Pathogenic	Neutral	0.4	7.96e-05	6.15e-05	6.53e-05	2.89e-05	0.0009	0	0	0	0	0	0	0	0	0	0	0.00164474	0	0	0	0	0	0	0.00164474	0.5	0.416667	no
SLC35G5	8	11188782	C	G	P56R	Possibly damaging	Tolerated	Possibly damaging	Polymorphism	Tolerated	Neutral	Tolerated	Neutral	Class C65	Benign	Neutral	0.602	0.0019	0.0003	0.0006	0.0021	0	0.0028	0.0023	0	0.0028	0	0	0	0	0	0	0.00833335	0	0	0	0.0166667	0	0	0	0.666667	0.166667	no
SLC35G5	8	11188806	G	C	G64A	Probably benign	Tolerated	Benign	Polymorphism	Tolerated	Neutral	Tolerated	Neutral	Class C55	Benign	Neutral	0.132	0	0	0	0	0	0	0	0	0	0	0	0	0	0	0	0.00833335	0	0.0166667	0	0	0	0	0	0.916667	0.0833333	no
SLC35G5	8	11188884	G	A	R90H	Possibly damaging	Tolerated	Probably damaging	Polymorphism	Tolerated	Neutral	Tolerated	Neutral	Class C25	Benign	Neutral	0.187	0.0005	0.003	0.0004	0.0008	5.47e-05	0.0003	0	0.0003	0.0003	0.00399361	0.001	0.0053	0.0029	0.003	0.0072	0.00833335	0	0.0166667	0	0	0	0	0	0.833333	0.0833333	no
SLC35G5	8	11189184	C	T	T190I	Probably benign	Tolerated	Benign	Polymorphism	Tolerated	Neutral	Tolerated	Neutral	Class C65	Benign	Neutral	0.465	0.0079	0.0276	0.0035	0.0016	0.0029	0.009	0.0107	0.0073	0.0062	0	0	0	0	0	0	0.00833335	0	0.0166667	0	0	0	0	0	0.916667	0.0833333	no
SLC35G5	8	11189316	G	C	C234S	Probably benign	Tolerated	Benign	Polymorphism automatic	Tolerated	Neutral	Tolerated	Neutral	Class C65	Benign	Neutral	0.35	0.7868	0.9336	0.8455	0.8987	0.9987	0.6984	0.7038	0.6828	0.7585	0.864617	0.6829	0.9531	0.8127	0.997	0.8323	0.733333	0	0.666667	0	0.8	0	0	0	0.916667	0.0833333	no
SLC35G5	8	11189371	T	G	S252R	Possibly damaging	Damaging	Probably damaging	Polymorphism	Tolerated	Neutral	Tolerated	Neutral	Class C65	Benign	Neutral	0.465	0.0003	0.0035	0	0.0002	0	0	0	0	0	0.000798722	0	0.003	0	0	0	0.00833335	0	0	0	0.0166667	0	0	0	0.666667	0.25	no
SLC35G5	8	11189379	G	T	C255F	Possibly damaging	Tolerated	Possibly damaging	Polymorphism	Tolerated	Neutral	Tolerated	Neutral	Class C65	Benign	Neutral	0.678	0.0069	0.0975	0.0001	0.0034	0	0.0001	0	0	0.0028	0.0273562	0	0.1006	0.0058	0	0	0.0333333	0	0	0	0.0666667	0	0	0	0.666667	0.166667	no
SLC35G5	8	11189391	A	T	E259V	Probably benign	Tolerated	Benign	Polymorphism	Tolerated	Neutral	Tolerated	Neutral	Class C65	Benign	Neutral	0.573	0	0	0	0	0	0	0	0	0	0	0	0	0	0	0	0.0143979	0	0	0	0	0	0	0.0143979	0.833333	0.166667	no
SLC35G5	8	11189402	G	A	A263T	Possibly damaging	Tolerated	Benign	Polymorphism	Tolerated	Neutral	Tolerated	Neutral	Class C55	Benign	Neutral	0.431	2.79e-05	0	0	0	0	5.29e-05	4.62e-05	0	0	0	0	0	0	0	0	0.0191327	0	0	0	0	0	0	0.0191327	0.833333	0.0833333	no
SLC35G5	8	11189403	C	A	A263D	Possibly damaging	Damaging	Possibly damaging	Disease causing	Tolerated	Deleterious	Deleterious	Neutral	Class C65	Benign	Disease	0.744	0	0	0	0	0	0	0	0	0	0	0	0	0	0	0	0.011509	0	0	0	0	0	0	0.011509	0.25	0.583333	no
SLC35G5	8	11189529	T	C	V305A	Possibly damaging	Tolerated	Possibly damaging	Polymorphism	Tolerated	Neutral	Tolerated	Neutral	Class C55	Benign	Neutral	0.51	0.0019	0.0002	0.0015	0.001	0.0048	0.0019	0.0033	0.0007	0.0023	0	0	0	0	0	0	0.183333	0	0.183333	0	0.183333	0	0	0	0.666667	0.166667	no
SLC35G5	8	11189535	T	C	L307P	Probably benign	Tolerated	Benign	Polymorphism automatic	Tolerated	Neutral	Tolerated	Neutral	Class C65	Benign	Neutral	0.631	0.4615	0.1571	0.5138	0.3656	0.7667	0.4665	0.5199	0.3819	0.4375	0.429712	0.4602	0.1498	0.3718	0.7351	0.5031	0.466666	0	0.45	0	0.483333	0	0	0	0.833333	0.166667	no
SLC35G5	8	11189556	G	A	G314E	Possibly damaging	Damaging	Probably damaging	Polymorphism	Tolerated	Neutral	Tolerated	Neutral	Class C65	Benign	Neutral	0.555	0	0	0	0	0	0	0	0	0	0	0	0	0	0	0	0.00833335	0	0	0	0.0166667	0	0	0	0.583333	0.333333	no
SLC35G5	8	11189591	C	T	R326W	Probably benign	Tolerated	Benign	Polymorphism	Tolerated	Neutral	Tolerated	Neutral	Class C65	Benign	Neutral	0.283	0.2872	0.171	0.2851	0.2998	0.2814	0.285	0.3868	0.3118	0.2394	0	0	0	0	0	0	0.283334	0	0.3	0	0.266667	0	0	0	0.916667	0.0833333	no
SLC35G5	8	11189601	G	T	S329I	Possibly damaging	Tolerated	Benign	Polymorphism	Tolerated	Neutral	Tolerated	Neutral	Class C65	Benign	Neutral	0.256	1.6e-05	6.19e-05	0	0	0	2.66e-05	0	0	0	0	0	0	0	0	0	0.0143979	0	0	0	0	0	0	0.0143979	0.833333	0.0833333	no
SLC35G5	8	11189604	G	T	C330F	Possibly damaging	Tolerated	Benign	Disease causing	Tolerated	Neutral	Tolerated	Neutral	Class C65	Benign	Neutral	0.324	1.6e-05	6.2e-05	0	0	0	2.66e-05	0	0	0	0	0	0	0	0	0	0.0171053	0	0	0	0	0	0	0.0171053	0.75	0.166667	no
SLC35G5	8	11189616	G	A	G334E	Possibly damaging	Tolerated	Benign	Polymorphism	Tolerated	Neutral	Tolerated	Neutral	Class C65	Benign	Neutral	0.242	2e-05	0.0001	0	0	0	2.66e-05	0	0	0	0	0	0	0	0	0	0.015748	0	0	0	0	0	0	0.015748	0.833333	0.0833333	no
FAM167A	8	11282100	G	T	R143S	Probably damaging	Damaging	Probably damaging	Disease causing	Tolerated	Deleterious	Deleterious	Neutral	Class C65	Pathogenic	Neutral	0.461	0	0	0	0	0	0	0	0	0	0	0	0	0	0	0	0.000821018	0	0	0	0	0	0	0.000821018	0.333333	0.666667	no
FAM167A	8	11282144	G	A	T128M	Probably benign	Tolerated	Benign	Polymorphism	Tolerated	Neutral	Tolerated	Neutral	Class C65	Benign	Neutral	0.103	0.0006	0.0062	0.0003	0.0003	0.0002	0.0001	0	0	0.0003	0.00119808	0	0.0038	0.0014	0	0	0.00574713	0	0	0	0	0	0	0.00574713	0.916667	0.0833333	yes
FAM167A	8	11301601	G	C	T107S	Probably benign	Tolerated	Benign	Polymorphism automatic	Tolerated	Neutral	Tolerated	Neutral	Class C55	Pathogenic	Neutral	0.036	0.1471	0.0527	0.0761	0.076	0.0002	0.2097	0.1813	0.2315	0.1604	0.0786741	0.2107	0.034	0.1124	0	0.0603	0.108333	0	0.133333	0	0.0833333	0	0	0	0.833333	0.166667	yes
FAM167A	8	11301733	G	A	P63L	Probably damaging	Tolerated	Benign	Polymorphism	Tolerated	Neutral	Tolerated	Neutral	Class C65	Benign	Neutral	0.068	0.0303	0.0049	0.065	0.0158	0.0122	0.0301	0.0239	0.0633	0.0297	0.024361	0.0258	0.0015	0.0245	0.0089	0.0695	0.0333333	0	0.05	0	0.0166667	0	0	0	0.833333	0.166667	yes
FAM167A	8	11301753	A	C	H56Q	Probably benign	Tolerated	Benign	Polymorphism automatic	Tolerated	Neutral	Tolerated	Neutral	Class C15	Benign	Neutral	0.029	0.995	0.9985	0.9981	0.997	1	0.9918	0.9953	0.9997	0.9952	0.997804	0.996	1	0.9928	1	0.998	1	0	1	0	1	0	0	0	1	0	yes
BLK	8	11400849	C	T	P39L	Possibly damaging	Damaging	Possibly damaging	Disease causing	Tolerated	Neutral	Deleterious	Neutral	Class C65	Pathogenic	Neutral	0.393	0.0022	0.0007	0.0005	0.003	0	0.0034	0.0008	0.0008	0.0023	0.000798722	0.003	0	0.0014	0	0	0.00833335	0	0	0	0.0166667	0	0	0	0.416667	0.416667	no
BLK	8	11403594	G	A	D53N	Probably benign	Tolerated	Benign	Polymorphism	Tolerated	Neutral	Tolerated	Neutral	Class C15	Benign	Neutral	0.066	0.0001	0	3.27e-05	0.0004	0	7.03e-05	4.62e-05	0	0.0007	0.000199681	0.001	0	0	0	0	0.00833335	0	0	0	0.0166667	0	0	0	1	0	yes
BLK	8	11405576	G	A	A71T	Possibly damaging	Damaging	Possibly damaging	Disease automatic	Tolerated	Neutral	Tolerated	Deleterious	Class C55	Pathogenic	Neutral	0.334	0.0116	0.0242	0.0069	0.0098	0.0002	0.0123	0.0022	0.0405	0.0176	0.0123802	0.0169	0.0257	0.0043	0.001	0.0072	0.0166667	0	0.0333333	0	0	0	0	0	0.416667	0.416667	no
BLK	8	11406598	T	C	F41S	Not scored	Damaging	Probably damaging	Disease causing	Tolerated	Deleterious	Deleterious	Deleterious	Not scored	Benign	Not scored	Not scored	0.0014	0.0194	3.44e-05	0.0008	0	4.53e-05	0	0	0.0005	0.00499201	0	0.0159	0.0058	0	0	0.00833335	0	0	0	0.0166667	0	0	0	0.166667	0.5	no
BLK	8	11412353	C	G	R121G	Not scored	Damaging	Possibly damaging	Polymorphism	Damaging	Deleterious	Deleterious	Deleterious	Not scored	Benign	Not scored	Not scored	0.0001	0.0015	9.8e-05	2.89e-05	0	1.76e-05	0	0	0	0.000599042	0	0.0023	0	0	0	0.000821018	0	0	0	0	0	0	0.000821018	0.166667	0.416667	no
BLK	8	11412853	G	T	G140V	Not scored	Damaging	Probably damaging	Disease causing	Tolerated	Deleterious	Deleterious	Deleterious	Not scored	Pathogenic	Not scored	Not scored	1.99e-05	0	0	2.89e-05	0	2.65e-05	0	0	0.0002	0	0	0	0	0	0	0.00246305	0	0	0	0	0	0	0.00246305	0.0833333	0.583333	no
BLK	8	11414293	A	G	Y229C	Not scored	Damaging	Probably damaging	Disease causing	Tolerated	Deleterious	Deleterious	Neutral	Not scored	Pathogenic	Not scored	Not scored	3.98e-06	0	0	2.89e-05	0	0	0	0	0	0	0	0	0	0	0	0.00833335	0	0.0166667	0	0	0	0	0	0.166667	0.5	no
BLK	8	11421448	G	A	R379H	Not scored	Tolerated	Possibly damaging	Polymorphism	Damaging	Neutral	Tolerated	Neutral	Not scored	Pathogenic	Not scored	Not scored	0.002	0.0002	0.0131	0.0003	0	0.0005	0	0	0.0024	0.00339457	0	0.0008	0.0014	0	0.0153	0.00246711	0	0	0	0	0	0	0.00246711	0.416667	0.166667	no
GATA4	8	11566006	C	A	A62E	Possibly damaging	Tolerated	Benign	Polymorphism	Damaging	Neutral	Tolerated	Deleterious	Class C65	Pathogenic	Neutral	0.389	0	0	0	0	0	0	0	0	0	0	0	0	0	0	0	0.00171233	0	0	0	0	0	0	0.00171233	0.583333	0.333333	no
GATA4	8	11566332	G	T	A171S	Possibly damaging	Tolerated	Possibly damaging	Disease causing	Damaging	Neutral	Tolerated	Deleterious	Class C65	Benign	Neutral	0.153	0	0	0	0	0	0	0	0	0	0	0	0	0	0	0	0.000891266	0	0	0	0	0	0	0.000891266	0.5	0.333333	no
GATA4	8	11614483	C	T	A347V	Probably benign	Tolerated	Benign	Polymorphism	Damaging	Neutral	Tolerated	Deleterious	Class C55	Pathogenic	Neutral	0.077	0.0016	0.0003	0.0013	0.0008	0	0.0027	0.0002	0	0.0008	0.000599042	0.001	0	0	0	0.002	0.00833335	0	0	0	0.0166667	0	0	0	0.666667	0.333333	no
GATA4	8	11614549	C	G	P369R	Probably damaging	Damaging	Probably damaging	Disease causing	Damaging	Deleterious	Deleterious	Deleterious	Class C65	Pathogenic	Neutral	0.395	3.98e-05	0	0	0.0003	0	0	0	0	0.0002	0	0	0	0	0	0	0.000821018	0	0	0	0	0	0	0.000821018	0.166667	0.833333	no
GATA4	8	11614575	A	G	S378G	Probably benign	Tolerated	Benign	Polymorphism automatic	Damaging	Neutral	Tolerated	Deleterious	Class C55	Benign	Neutral	0.131	0.0952	0.0193	0.0552	0.0421	0.0004	0.1308	0.1467	0.1732	0.1096	0.0429313	0.1193	0.0098	0.0677	0.001	0.0348	0.0916667	0	0.0833333	0	0.1	0	0	0	0.75	0.25	no
GATA4	8	11614584	G	A	V381M	Probably benign	Tolerated	Benign	Polymorphism	Damaging	Neutral	Tolerated	Neutral	Class C15	Benign	Neutral	0.105	0.0052	0.0338	0.0194	0.0015	0.0035	0.0002	0	0.0016	0.0023	0.0155751	0	0.0424	0.0014	0.004	0.0174	0.0166667	0	0	0	0.0333333	0	0	0	0.916667	0.0833333	yes
GATA4	8	11615875	C	G	P408R	Probably damaging	Damaging	Probably damaging	Disease causing	Damaging	Deleterious	Deleterious	Deleterious	Class C65	Pathogenic	Neutral	0.384	6.76e-05	0	0	0.0002	5.44e-05	8.79e-05	0	0	0	0	0	0	0	0	0	0.00833335	0	0	0	0.0166667	0	0	0	0.166667	0.833333	no
GATA4	8	11615928	G	A	D426N	Probably damaging	Damaging	Probably damaging	Disease automatic	Damaging	Deleterious	Deleterious	Deleterious	Class C15	Pathogenic	Neutral	0.335	0.002	0	0.014	8.68e-05	5.44e-05	0.0004	0	0.0005	0.0013	0.00339457	0	0	0	0	0.0174	0.00833335	0	0	0	0.0166667	0	0	0	0.25	0.75	no
GATA4	8	11615971	T	G	I440R	Possibly damaging	Damaging	Probably damaging	Disease causing	Damaging	Neutral	Deleterious	Deleterious	Class C65	Benign	Neutral	0.624	0	0	0	0	0	0	0	0	0	0	0	0	0	0	0	0.00833335	0	0	0	0.0166667	0	0	0	0.25	0.666667	no
C8orf49	8	11618989	C	A	P23T	Probably benign	Not scored	Not scored	Not scored	Not scored	Not scored	Deleterious	Neutral	Class C35	Benign	Neutral	0.321	0	0	0	0	0	0	0	0	0	0	0	0	0	0	0	0.0294118	0.0294118	0	0	0	0	0	0	0.416667	0.166667	no
C8orf49	8	11618998	G	C	G26R	Probably benign	Not scored	Not scored	Not scored	Not scored	Not scored	Deleterious	Neutral	Class C65	Benign	Neutral	0.123	0.995	0.922	0.9998	0.9957	1	0.9995	0.9998	0.9985	0.998	0.973442	1	0.9032	0.9928	1	1	1	1	0	0	0	0	0	0	0.416667	0.166667	no
C8orf49	8	11619059	G	C	R46P	Probably benign	Not scored	Not scored	Not scored	Not scored	Not scored	Deleterious	Neutral	Class C65	Benign	Neutral	0.557	7.48e-06	0	0	0	0	0	0.0002	0	0	0	0	0	0	0	0	0.0178571	0	0	0.0178571	0	0	0	0	0.333333	0.25	no
C8orf49	8	11619067	A	T	T49S	Probably benign	Not scored	Not scored	Not scored	Not scored	Not scored	Deleterious	Neutral	Class C55	Benign	Neutral	0.124	0.0563	0.0102	0.0398	0.0314	0.0002	0.0771	0.0779	0.1281	0.0716	0.0303514	0.0775	0.0113	0.0418	0.001	0.0297	0.0333333	0	0	0	0.0666667	0	0	0	0.416667	0.166667	no
C8orf49	8	11619163	A	G	I81V	Probably benign	Not scored	Not scored	Not scored	Not scored	Not scored	Deleterious	Neutral	Class C25	Benign	Neutral	0.054	0.3323	0.0926	0.3332	0.3905	0.2625	0.3537	0.4021	0.2527	0.3296	0.251597	0.334	0.059	0.3689	0.2411	0.3548	0.341666	0	0.433333	0	0.25	0	0	0	0.5	0.0833333	no
C8orf49	8	11619205	C	G	R95G	Probably benign	Not scored	Not scored	Not scored	Not scored	Not scored	Deleterious	Neutral	Class C65	Benign	Neutral	0.254	0.0941	0.027	0.0443	0.0703	0.0331	0.1308	0.0879	0.1855	0.121	0.057508	0.1491	0.0098	0.1095	0.0248	0.0245	0.116667	0	0.133333	0	0.1	0	0	0	0.416667	0.166667	no
C8orf49	8	11619320	T	G	L133R	Probably benign	Not scored	Not scored	Not scored	Not scored	Not scored	Deleterious	Neutral	Class C65	Benign	Neutral	0.37	0.0109	0.1509	0.0005	0.0095	0	0.0009	0	0.0203	0.007	0.0489217	0.001	0.1808	0.0072	0	0	0.0333333	0	0	0	0.0666667	0	0	0	0.416667	0.166667	no
C8orf49	8	11619325	T	G	F135V	Probably benign	Not scored	Not scored	Not scored	Not scored	Not scored	Deleterious	Neutral	Class C45	Benign	Neutral	0.217	0.0108	0.1507	0.0005	0.0095	0	0.0009	0	0.0201	0.007	0.0489217	0.001	0.1808	0.0072	0	0	0.0333333	0	0	0	0.0666667	0	0	0	0.416667	0.166667	no
C8orf49	8	11619397	G	A	V159I	Probably benign	Not scored	Not scored	Not scored	Not scored	Not scored	Deleterious	Neutral	Class C25	Benign	Neutral	0.06	0.1728	0.0769	0.2123	0.1035	0.0007	0.2267	0.1372	0.2341	0.1893	0.117412	0.2326	0.0408	0.1499	0.002	0.1984	0.133333	0	0.133333	0	0.133333	0	0	0	0.5	0.0833333	no
NEIL2	8	11629017	C	G	Q21E	Probably benign	Tolerated	Benign	Disease causing	Tolerated	Neutral	Tolerated	Neutral	Class C25	Benign	Neutral	0.145	0.0001	0.0014	0	5.78e-05	0	1.76e-05	0	0	0.0002	0.000199681	0	0.0008	0	0	0	0.000821018	0	0	0	0	0	0	0.000821018	0.916667	0.0833333	no
NEIL2	8	11629033	G	C	G26A	Probably damaging	Damaging	Probably damaging	Disease causing	Tolerated	Neutral	Deleterious	Neutral	Class C55	Pathogenic	Neutral	0.497	0.0004	0	0	0	0	0.0005	4.62e-05	0.0021	0.0008	0	0	0	0	0	0	0.000821018	0	0	0	0	0	0	0.000821018	0.416667	0.583333	no
NEIL2	8	11629072	C	T	S39F	Probably benign	Tolerated	Benign	Polymorphism	Tolerated	Neutral	Tolerated	Neutral	Class C65	Benign	Neutral	0.125	0	0	0	0	0	0	0	0	0	0	0	0	0	0	0	0.000821018	0	0	0	0	0	0	0.000821018	0.916667	0.0833333	no
NEIL2	8	11637173	C	G	P8A	Not scored	Tolerated	Possibly damaging	Polymorphism	Tolerated	Neutral	Tolerated	Neutral	Not scored	Benign	Not scored	Not scored	0.0005	0.0071	6.54e-05	0.0003	0	0	0	0	0.0005	0.00179712	0	0.0061	0.0014	0	0	0.0178571	0	0	0.0178571	0	0	0	0	0.583333	0	no
NEIL2	8	11637182	G	C	E11Q	Not scored	Tolerated	Benign	Disease causing	Tolerated	Neutral	Tolerated	Neutral	Not scored	Pathogenic	Not scored	Not scored	0	0	0	0	0	0	0	0	0	0	0	0	0	0	0	0.000821018	0	0	0	0	0	0	0.000821018	0.5	0.166667	no
NEIL2	8	11637275	C	T	R42W	Not scored	Damaging	Probably damaging	Polymorphism	Tolerated	Neutral	Deleterious	Neutral	Not scored	Benign	Not scored	Not scored	0.0038	0.0501	0.0006	0.0023	5.44e-05	0.0001	0	0.002	0.0011	0.0147764	0	0.0545	0.0029	0	0	0.025	0	0	0	0.05	0	0	0	0.416667	0.25	no
NEIL2	8	11637276	G	A	R42Q	Not scored	Tolerated	Benign	Polymorphism automatic	Tolerated	Neutral	Tolerated	Neutral	Not scored	Benign	Not scored	Not scored	0.045	0.0511	0.0067	0.0508	0.2498	0.0166	0.0775	0.0086	0.0338	0.0738818	0.0258	0.0567	0.0274	0.2391	0.0092	0.00833335	0	0.0166667	0	0	0	0	0	0.666667	0	no
NEIL2	8	11640772	G	T	W123C	Not scored	Tolerated	Probably damaging	Disease causing	Tolerated	Deleterious	Tolerated	Neutral	Not scored	Pathogenic	Not scored	Not scored	0	0	0	0	0	0	0	0	0	0	0	0	0	0	0	0.000821018	0	0	0	0	0	0	0.000821018	0.333333	0.333333	no
NEIL2	8	11643553	G	T	R196L	Not scored	Tolerated	Benign	Polymorphism automatic	Tolerated	Neutral	Tolerated	Neutral	Not scored	Pathogenic	Not scored	Not scored	0.0381	0.0035	0.0066	0.0424	0.224	0.016	0.0777	0.0048	0.03	0.0529153	0.0258	0.0008	0.0173	0.2153	0.0092	0.0172414	0	0	0	0	0	0	0.0172414	0.583333	0.0833333	no
NEIL2	8	11643742	C	A	P259H	Not scored	Damaging	Probably damaging	Disease causing	Tolerated	Deleterious	Deleterious	Neutral	Not scored	Pathogenic	Not scored	Not scored	9.69e-05	0.0016	0	0	0	0	0	0	0	0	0	0	0	0	0	0.000821018	0	0	0	0	0	0	0.000821018	0.166667	0.5	no
FDFT1	8	11660362	T	C	W3R	Not scored	Not scored	Not scored	Not scored	Not scored	Not scored	Deleterious	Not scored	Not scored	Benign	Not scored	Not scored	0.1302	0.338	0.105	0.0841	0.0138	0.1469	0.0916	0.1478	0.1465	0.17492	0.1809	0.3752	0.1254	0.0079	0.1053	0.216216	0.216216	0	0	0	0	0	0	0.0833333	0.0833333	no
FDFT1	8	11666071	G	C	K15N	Not scored	Not scored	Not scored	Not scored	Not scored	Not scored	Deleterious	Not scored	Not scored	Pathogenic	Not scored	Not scored	0	0	0	0	0	0	0	0	0	0.00259585	0.008	0.0023	0.0029	0	0	0.00833335	0	0	0	0.0166667	0	0	0	0	0.166667	no
FDFT1	8	11666108	G	A	G28S	Not scored	Not scored	Not scored	Not scored	Not scored	Not scored	Deleterious	Not scored	Not scored	Benign	Not scored	Not scored	0	0	0	0	0	0	0	0	0	0.00199681	0	0.0068	0.0014	0	0	0.000848896	0	0	0	0	0	0	0.000848896	0.0833333	0.0833333	no
FDFT1	8	11666156	G	T	A44S	Not scored	Not scored	Not scored	Not scored	Not scored	Not scored	Deleterious	Not scored	Not scored	Benign	Not scored	Not scored	0	0	0	0	0	0	0	0	0	0.00778754	0	0.0295	0	0	0	0.025	0	0	0	0.05	0	0	0	0.0833333	0.0833333	no
FDFT1	8	11666230	C	G	H68Q	Not scored	Not scored	Not scored	Not scored	Not scored	Not scored	Deleterious	Not scored	Not scored	Benign	Not scored	Not scored	0	0	0	0	0	0	0	0	0	0	0	0	0	0	0	0.00413907	0	0	0	0	0	0	0.00413907	0.0833333	0.0833333	no
FDFT1	8	11666241	A	C	H72P	Not scored	Not scored	Not scored	Not scored	Not scored	Not scored	Deleterious	Not scored	Not scored	Benign	Not scored	Not scored	0	0	0	0	0	0	0	0	0	0	0	0	0	0	0	0.0140033	0	0	0	0	0	0	0.0140033	0.0833333	0.0833333	no
FDFT1	8	11666246	C	T	H74Y	Not scored	Not scored	Not scored	Not scored	Not scored	Not scored	Deleterious	Not scored	Not scored	Benign	Not scored	Not scored	0	0	0	0	0	0	0	0	0	0	0	0	0	0	0	0.00492611	0	0	0	0	0	0	0.00492611	0.0833333	0.0833333	no
FDFT1	8	11666247	A	C	H74P	Not scored	Not scored	Not scored	Not scored	Not scored	Not scored	Deleterious	Not scored	Not scored	Benign	Not scored	Not scored	0	0	0	0	0	0	0	0	0	0	0	0	0	0	0	0.0156895	0	0	0	0	0	0	0.0156895	0.0833333	0.0833333	no
FDFT1	8	11666252	C	T	H76Y	Not scored	Not scored	Not scored	Not scored	Not scored	Not scored	Deleterious	Not scored	Not scored	Pathogenic	Not scored	Not scored	9.94e-06	8.65e-05	0	0	0	0	6.82e-05	0	0	0	0	0	0	0	0	0.00740132	0	0	0	0	0	0	0.00740132	0	0.166667	no
FDFT1	8	11666253	A	G	H76R	Not scored	Not scored	Not scored	Not scored	Not scored	Not scored	Deleterious	Not scored	Not scored	Benign	Not scored	Not scored	1.96e-05	0	0	3.32e-05	6.41e-05	1.11e-05	0	0.0001	0	0	0	0	0	0	0	0.00821018	0	0	0	0	0	0	0.00821018	0.0833333	0.0833333	no
FDFT1	8	11666258	T	C	C78R	Not scored	Not scored	Not scored	Not scored	Not scored	Not scored	Deleterious	Not scored	Not scored	Benign	Not scored	Not scored	0.0001	0.0002	0.0001	0	0	0.0002	5.55e-05	0	0	0.014377	0.0119	0.0045	0.0562	0.002	0.0133	0.00328407	0	0	0	0	0	0	0.00328407	0.0833333	0.0833333	no
FDFT1	8	11666259	G	A	C78Y	Not scored	Not scored	Not scored	Not scored	Not scored	Not scored	Deleterious	Not scored	Not scored	Pathogenic	Not scored	Not scored	3.19e-05	0	7.3e-05	0	0	4.01e-05	5.8e-05	0	0	0	0	0	0	0	0	0.00246305	0	0	0	0	0	0	0.00246305	0	0.166667	no
FDFT1	8	11666265	C	T	S80L	Not scored	Not scored	Not scored	Not scored	Not scored	Not scored	Deleterious	Not scored	Not scored	Pathogenic	Not scored	Not scored	3.42e-05	0.0001	0	0	0.0002	1.88e-05	0	0	0	0	0	0	0	0	0	0.000821018	0	0	0	0	0	0	0.000821018	0	0.166667	no
FDFT1	8	11666268	C	T	T81M	Probably damaging	Not scored	Not scored	Not scored	Not scored	Not scored	Deleterious	Not scored	Class C65	Benign	Disease	Not scored	6.21e-05	0	0	0.0001	0	9.16e-05	0	0	0	0	0	0	0	0	0	0.000821018	0	0	0	0	0	0	0.000821018	0.0833333	0.333333	no
FDFT1	8	11666328	C	G	T101S	Not scored	Tolerated	Benign	Disease causing	Tolerated	Neutral	Tolerated	Deleterious	Not scored	Pathogenic	Not scored	Not scored	7.97e-06	0	0	0	0	1.76e-05	0	0	0	0	0	0	0	0	0	0.000821018	0	0	0	0	0	0	0.000821018	0.416667	0.25	no
FDFT1	8	11666337	A	G	K104R	Not scored	Tolerated	Benign	Disease causing	Tolerated	Neutral	Tolerated	Neutral	Not scored	Benign	Not scored	Not scored	0.0668	0.0153	0.0591	0.0304	0.0132	0.0828	0.0901	0.1629	0.0722	0.0391374	0.0736	0.0144	0.0375	0.0089	0.0695	0.025	0	0.0333333	0	0.0166667	0	0	0	0.583333	0.0833333	no
FDFT1	8	11667274	A	G	N158S	Not scored	Tolerated	Benign	Disease causing	Tolerated	Neutral	Tolerated	Neutral	Not scored	Pathogenic	Not scored	Not scored	1.59e-05	0	0	5.78e-05	0	8.79e-06	0	0	0.0002	0	0	0	0	0	0	0.000821018	0	0	0	0	0	0	0.000821018	0.5	0.166667	no
FDFT1	8	11667283	C	G	S161C	Not scored	Damaging	Possibly damaging	Disease causing	Damaging	Deleterious	Deleterious	Deleterious	Not scored	Pathogenic	Not scored	Not scored	0.0005	0	0	0.001	0.0005	0.0006	0.0005	0.0006	0.0007	0.000199681	0.001	0	0	0	0	0.00833335	0	0.0166667	0	0	0	0	0	0	0.583333	no
FDFT1	8	11667286	T	A	F162Y	Not scored	Tolerated	Benign	Disease causing	Damaging	Neutral	Tolerated	Neutral	Not scored	Pathogenic	Not scored	Not scored	3.98e-06	0	0	0	0	8.79e-06	0	0	0	0	0	0	0	0	0	0.000821018	0	0	0	0	0	0	0.000821018	0.416667	0.25	no
FDFT1	8	11679302	T	A	V201E	Not scored	Damaging	Probably damaging	Disease causing	Damaging	Deleterious	Deleterious	Deleterious	Not scored	Pathogenic	Not scored	Not scored	7.56e-05	0	0	0	0	7.91e-05	0	0.001	0	0	0	0	0	0	0	0.000821018	0	0	0	0	0	0	0.000821018	0	0.666667	no
FDFT1	8	11679331	A	G	I211V	Not scored	Tolerated	Benign	Polymorphism	Tolerated	Neutral	Tolerated	Neutral	Not scored	Benign	Not scored	Not scored	3.18e-05	0	3.27e-05	2.89e-05	0	4.4e-05	0	0	0.0002	0	0	0	0	0	0	0.000821018	0	0	0	0	0	0	0.000821018	0.666667	0	no
FDFT1	8	11687758	G	C	W69C	Not scored	Damaging	Probably damaging	Disease causing	Damaging	Deleterious	Deleterious	Deleterious	Not scored	Pathogenic	Not scored	Not scored	7.96e-06	0	0	0	0	1.76e-05	0	0	0	0	0	0	0	0	0	0.00164204	0	0	0	0	0	0	0.00164204	0	0.666667	no
FDFT1	8	11695924	C	T	P187S	Not scored	Damaging	Probably damaging	Disease causing	Tolerated	Deleterious	Tolerated	Neutral	Not scored	Pathogenic	Not scored	Not scored	3.99e-06	0	0	0	5.44e-05	0	0	0	0	0	0	0	0	0	0	0.000821018	0	0	0	0	0	0	0.000821018	0.25	0.416667	no
FDFT1	8	11695935	C	G	S190R	Probably damaging	Tolerated	Benign	Polymorphism	Tolerated	Neutral	Tolerated	Neutral	Class C65	Benign	Disease	Not scored	0.0002	0	0.0003	0.0002	0	0.0002	0	0	0.0005	0	0	0	0	0	0	0.000821018	0	0	0	0	0	0	0.000821018	0.666667	0.25	no
FDFT1	8	11695972	A	T	N203Y	Not scored	Tolerated	Possibly damaging	Disease causing	Tolerated	Neutral	Tolerated	Neutral	Not scored	Pathogenic	Not scored	Not scored	4.06e-06	0	0	0	0	8.93e-06	0	0	0	0	0	0	0	0	0	0.000821018	0	0	0	0	0	0	0.000821018	0.416667	0.166667	no
FDFT1	8	11696069	C	T	T235I	Not scored	Damaging	Benign	Polymorphism	Tolerated	Neutral	Tolerated	Neutral	Not scored	Benign	Not scored	Not scored	1.2e-05	0	0	0	0	2.64e-05	0	0	0	0	0	0	0	0	0	0.00833335	0	0.0166667	0	0	0	0	0	0.583333	0.0833333	no
CTSB	8	11702653	T	G	Q210P	Not scored	Damaging	Possibly damaging	Disease causing	Tolerated	Neutral	Tolerated	Neutral	Not scored	Pathogenic	Not scored	Not scored	0.0038	0	0.0015	5.78e-05	0.0327	0.0005	0.0114	0	0.0015	0.00638978	0.001	0	0	0.0278	0.0031	0.00246305	0	0	0	0	0	0	0.00246305	0.333333	0.25	no
CTSB	8	11703272	T	A	M150L	Not scored	Tolerated	Benign	Polymorphism	Damaging	Neutral	Tolerated	Neutral	Not scored	Benign	Not scored	Not scored	0.0003	0	0.0005	0.0001	0	9.68e-05	0	0.0034	0.0003	0.000399361	0	0	0.0014	0	0.001	0.00164204	0	0	0	0	0	0	0.00164204	0.583333	0.0833333	no
CTSB	8	11704584	G	A	S133L	Not scored	Damaging	Probably damaging	Polymorphism	Damaging	Deleterious	Deleterious	Deleterious	Not scored	Benign	Not scored	Not scored	0.0002	6.15e-05	0.0004	0.0001	0	0.0003	0	0	0.0002	0	0	0	0	0	0	0.000821018	0	0	0	0	0	0	0.000821018	0.166667	0.5	no
CTSB	8	11704619	T	G	K121N	Not scored	Tolerated	Probably damaging	Disease causing	Damaging	Neutral	Tolerated	Neutral	Not scored	Benign	Not scored	Not scored	0.0002	0.0022	0	2.89e-05	0	0	0	0	0.0002	0	0	0	0	0	0	0.00164204	0	0	0	0	0	0	0.00164204	0.416667	0.25	no
CTSB	8	11704648	C	T	E112K	Not scored	Tolerated	Probably damaging	Disease causing	Damaging	Neutral	Deleterious	Deleterious	Not scored	Pathogenic	Not scored	Not scored	7.96e-06	0	0	0	0	1.76e-05	0	0	0	0	0	0	0	0	0	0.000821018	0	0	0	0	0	0	0.000821018	0.166667	0.5	no
CTSB	8	11704650	C	T	S111N	Not scored	Tolerated	Benign	Polymorphism automatic	Damaging	Neutral	Tolerated	Neutral	Not scored	Benign	Not scored	Not scored	0.0106	0.1363	0.0005	0.0076	5.44e-05	0.0009	0	0.0027	0.0064	0.0447284	0	0.1657	0.0072	0	0	0.0135135	0.0135135	0	0	0	0	0	0	0.583333	0.0833333	no
CTSB	8	11704660	C	T	V108I	Not scored	Tolerated	Benign	Disease causing	Damaging	Neutral	Tolerated	Neutral	Not scored	Pathogenic	Not scored	Not scored	0.0001	0	0.0002	8.68e-05	5.44e-05	0.0002	4.62e-05	0	0.0002	0.000199681	0.001	0	0	0	0	0.00833335	0	0	0	0.0166667	0	0	0	0.416667	0.25	no
CTSB	8	11705206	T	C	K96E	Not scored	Tolerated	Benign	Disease causing	Damaging	Neutral	Tolerated	Neutral	Not scored	Benign	Not scored	Not scored	8.24e-05	0	4.03e-05	0	0	0.0002	0	0	0.0002	0	0	0	0	0	0	0.000821018	0	0	0	0	0	0	0.000821018	0.5	0.166667	no
CTSB	8	11706627	G	C	T125S	Possibly damaging	Tolerated	Benign	Disease causing	Damaging	Neutral	Tolerated	Neutral	Class C55	Pathogenic	Neutral	0.136	7.98e-06	6.17e-05	0	2.89e-05	0	0	0	0	0	0	0	0	0	0	0	0.000821018	0	0	0	0	0	0	0.000821018	0.583333	0.333333	no
CTSB	8	11708405	G	A	S15L	Not scored	Not scored	Not scored	Not scored	Not scored	Not scored	Deleterious	Not scored	Not scored	Benign	Not scored	Not scored	0	0	0	0	0	0	0	0	0	0	0	0	0	0	0	0.000821018	0	0	0	0	0	0	0.000821018	0.0833333	0.0833333	no
CTSB	8	11708421	G	A	P94L	Probably damaging	Damaging	Probably damaging	Disease causing	Damaging	Deleterious	Deleterious	Deleterious	Class C65	Pathogenic	Neutral	0.748	0.0017	0.0004	0.0013	0.0008	0	0.0029	0.0006	0	0.0015	0.000599042	0.001	0	0	0	0.002	0.00833335	0	0	0	0.0166667	0	0	0	0.0833333	0.916667	no
CTSB	8	11710174	T	C	S53G	Probably damaging	Tolerated	Benign	Polymorphism automatic	Tolerated	Neutral	Tolerated	Neutral	Class C55	Pathogenic	Neutral	0.337	0.0926	0.0459	0.0469	0.0633	0.0001	0.134	0.0934	0.094	0.1152	0.057508	0.1511	0.0325	0.0879	0	0.0327	0.0583333	0	0.0333333	0	0.0833333	0	0	0	0.75	0.25	no
CTSB	8	11710888	G	C	L26V	Probably damaging	Damaging	Benign	Polymorphism automatic	Tolerated	Neutral	Tolerated	Deleterious	Class C25	Benign	Neutral	0.358	0.3783	0.3292	0.3566	0.3508	0.5033	0.383	0.4017	0.2843	0.3823	0.395966	0.3827	0.3298	0.3905	0.5149	0.3804	0.36289	0	0	0	0	0	0	0.36289	0.75	0.25	no
CTSB	8	11710911	C	T	R18Q	Probably damaging	Tolerated	Benign	Polymorphism	Tolerated	Neutral	Tolerated	Neutral	Class C35	Benign	Neutral	0.071	0.0002	0.0002	0	0.0006	0	0.0001	0	0	0.0002	0	0	0	0	0	0	0.0178571	0	0	0.0178571	0	0	0	0	0.833333	0.166667	yes
CTSB	8	11710917	T	C	N16S	Probably benign	Tolerated	Benign	Polymorphism	Tolerated	Neutral	Tolerated	Neutral	Class C45	Benign	Neutral	0.053	3.98e-06	0	3.27e-05	0	0	0	0	0	0	0	0	0	0	0	0	0.00164204	0	0	0	0	0	0	0.00164204	0.916667	0.0833333	yes
DEFB136	8	11831472	G	C	Q71E	Not scored	Damaging	Possibly damaging	Polymorphism	Not scored	Neutral	Tolerated	Not scored	Class C25	Benign	Neutral	0.181	4.16e-06	0	0	3.07e-05	0	0	0	0	0	0	0	0	0	0	0	0.000821018	0	0	0	0	0	0	0.000821018	0.583333	0.0833333	no
DEFB136	8	11831546	G	C	P46R	Not scored	Damaging	Possibly damaging	Polymorphism	Tolerated	Deleterious	Tolerated	Neutral	Class C65	Benign	Neutral	0.479	0	0	0	0	0	0	0	0	0	0	0	0	0	0	0	0.000821018	0	0	0	0	0	0	0.000821018	0.583333	0.25	no
DEFB136	8	11831568	C	T	V39I	Not scored	Tolerated	Benign	Polymorphism	Tolerated	Neutral	Tolerated	Neutral	Class C25	Benign	Neutral	0.058	0.0001	0.0013	3.39e-05	9.09e-05	5.71e-05	0	0	0	0.0002	0.000798722	0	0.003	0	0	0	0.000821018	0	0	0	0	0	0	0.000821018	0.916667	0	no
DEFB136	8	11831591	C	T	R31H	Not scored	Tolerated	Benign	Polymorphism	Tolerated	Neutral	Tolerated	Neutral	Class C25	Benign	Neutral	0.229	8.8e-06	6.83e-05	0	3.55e-05	0	0	0	0	0	0	0	0	0	0	0	0.000821018	0	0	0	0	0	0	0.000821018	0.916667	0	no
DEFB135	8	11839887	C	T	P20S	Probably benign	Damaging	Probably damaging	Polymorphism	Not scored	Neutral	Deleterious	Not scored	Class C65	Pathogenic	Neutral	0.203	0.0002	0.0001	0	0.0004	0	0.0003	0	0	0.0003	0	0	0	0	0	0	0.00164204	0	0	0	0	0	0	0.00164204	0.416667	0.416667	no
DEFB135	8	11842019	G	A	E52K	Possibly damaging	Damaging	Probably damaging	Polymorphism automatic	Tolerated	Deleterious	Deleterious	Neutral	Class C55	Pathogenic	Neutral	0.84	0.0113	0.128	0.0181	0.0058	0	0.0005	4.65e-05	0.0006	0.0049	0.0439297	0	0.1422	0.013	0	0.0235	0.025	0	0	0	0.05	0	0	0	0.333333	0.583333	no
